# Supplementary material for: Bis(9-amino­acridinium) bis­(pyridine-2,6-dicarboxyl­ato-κ3 O 2,N,O 6)nickelate(II) trihydrate
Source: Acta Crystallogr Sect E Struct Rep Online. 2010 May 15;66(Pt 6):m642–3. doi: 10.1107/S1600536810016776 (PMC2979467; doi:10.1107/S1600536810016776)
Supplement: Supplementary file 1 [file e-66-0m642-sup1.cif]

##############################################################################
###                                                                        ###
###        Electronic paper (Acta Crystallographica Section E)             ###
###                                                                        ###
##############################################################################
#                                                                            #
# This CIF contains the data in a paper accepted for publication in Acta     #
# Crystallographica Section E. It conforms to the requirements of Notes      #
# for Authors for Section E, and has been peer reviewed under the auspices   #
# of the IUCr Commission on Journals.                                        #
#                                                                            #
# Full details of the Crystallographic Information File format               #
# are given in the paper "The Crystallographic Information File (CIF):       #
# a New Standard Archive File for Crystallography" by S. R. Hall, F. H.      #
# Allen and I. D. Brown [Acta Cryst. (1991), A47, 655-685].                  #
#                                                                            #
# The current version of the core CIF dictionary is obtainable from          #
# ftp://ftp.iucr.org/pub/cif_core.dic. The current version number is 2.4.    #
#                                                                            #
# Software is freely available for graphical display of the structure(s) in  #
# this CIF.  For information consult the CIF home page http://www.iucr.org/  #
# cif/home.html                                                              #
#                                                                            #
# This file may be used for bona fide research purposes within the           #
# scientific community so long as proper attribution is given to the journal # 
# article from which it was obtained.                                        #
#                                                                            #
##############################################################################
                                             
data_I
_audit_creation_method     SHELXL-97
_chemical_name_systematic
;
Bis(9-aminoacridinium) bis(pyridine-2,6-dicarboxylato-
\k^3^<i>O</i>^2^,<i>N</i>,<i>O</i>^6^)nickelate(II) trihydrate
;
_chemical_name_common
;?
;
_chemical_formula_moiety     '2(C13 H11 N2 +), C14 H6 N2 Ni O8 2-, 3(H2 O)'
_chemical_formula_sum     'C40 H34 N6 Ni O11'
_chemical_formula_iupac     '(C13 H11 N2)2 [Ni (C7 H3 N O4)2], 3H2 O'
_chemical_formula_weight     833.44
_chemical_melting_point     ?
_symmetry_cell_setting     Triclinic
_symmetry_space_group_name_H-M     'P -1'
_symmetry_space_group_name_Hall     '-P 1'
loop_
    _symmetry_equiv_pos_as_xyz
    'x, y, z'
    '-x, -y, -z'
_cell_length_a     10.7939(10)
_cell_length_b     13.3335(12)
_cell_length_c     13.9370(13)
_cell_angle_alpha     102.288(2)
_cell_angle_beta     103.609(2)
_cell_angle_gamma     105.482(2)
_cell_volume     1795.6(3)
_cell_formula_units_Z     2
_cell_measurement_reflns_used     9659
_cell_measurement_theta_min     2.9
_cell_measurement_theta_max     31.5
_cell_measurement_temperature     90(2)
_exptl_crystal_description     block
_exptl_crystal_colour     green
_exptl_crystal_size_max     0.36
_exptl_crystal_size_mid     0.24
_exptl_crystal_size_min     0.20
_exptl_crystal_density_diffrn     1.542
_exptl_crystal_density_meas     ?
_exptl_crystal_density_method     'not measured'
_exptl_crystal_F_000     864
_exptl_absorpt_coefficient_mu     0.616
_exptl_absorpt_correction_type     multi-scan
_exptl_absorpt_process_details     '(SADABS; Sheldrick, 1996)'
_exptl_absorpt_correction_T_min     0.809
_exptl_absorpt_correction_T_max     0.887
_diffrn_ambient_temperature     90(2)
_diffrn_radiation_type     MoK\a
_diffrn_radiation_wavelength     0.71073
_diffrn_radiation_source     'fine-focus sealed tube'
_diffrn_radiation_monochromator     graphite
_diffrn_measurement_device_type     'Bruker APEXII CCD'
_diffrn_measurement_method     '\f and \w scans'
_diffrn_detector_area_resol_mean     0.83
_diffrn_reflns_number     29993
_diffrn_reflns_av_R_equivalents     0.0154
_diffrn_reflns_av_sigmaI/netI     0.0183
_diffrn_reflns_theta_min     2.77
_diffrn_reflns_theta_max     31.50
_diffrn_reflns_theta_full     31.50
_diffrn_measured_fraction_theta_max     0.988
_diffrn_measured_fraction_theta_full     0.988
_diffrn_reflns_limit_h_min     -15
_diffrn_reflns_limit_h_max     15
_diffrn_reflns_limit_k_min     -19
_diffrn_reflns_limit_k_max     19
_diffrn_reflns_limit_l_min     -20
_diffrn_reflns_limit_l_max     20
_reflns_number_total     11816
_reflns_number_gt     10951
_reflns_threshold_expression     I>2\s(I)
_refine_ls_structure_factor_coef     Fsqd
_refine_ls_matrix_type     full
_refine_ls_R_factor_all     0.0293
_refine_ls_R_factor_gt     0.0269
_refine_ls_wR_factor_gt     0.0741
_refine_ls_wR_factor_ref     0.0757
_refine_ls_goodness_of_fit_ref     1.037
_refine_ls_restrained_S_all     1.037
_refine_ls_number_reflns     11816
_refine_ls_number_parameters     659
_refine_ls_number_restraints     0
_refine_ls_hydrogen_treatment     refall
_refine_ls_weighting_scheme     calc
_refine_ls_weighting_details
         'calc w=1/[\s^2^(Fo^2^)+(0.0406P)^2^+0.6602P] where P=(Fo^2^+2Fc^2^)/3'
_atom_sites_solution_hydrogens     difmap
_atom_sites_solution_primary     direct
_atom_sites_solution_secondary     difmap
_refine_ls_shift/su_max     0.008
_refine_ls_shift/su_mean     0.000
_refine_diff_density_max     0.482
_refine_diff_density_min     -0.337
_refine_ls_extinction_method     none
_refine_ls_extinction_coef     ?
loop_
    _atom_type_symbol
    _atom_type_description
    _atom_type_scat_dispersion_real
    _atom_type_scat_dispersion_imag
    _atom_type_scat_source
    'C' 'C' 0.0033 0.0016
                         'International Tables Vol C Tables 4.2.6.8 and 6.1.1.4'
    'H' 'H' 0.0000 0.0000
                         'International Tables Vol C Tables 4.2.6.8 and 6.1.1.4'
    'N' 'N' 0.0061 0.0033
                         'International Tables Vol C Tables 4.2.6.8 and 6.1.1.4'
    'O' 'O' 0.0106 0.0060
                         'International Tables Vol C Tables 4.2.6.8 and 6.1.1.4'
    'Ni' 'Ni' 0.3393 1.1124
                         'International Tables Vol C Tables 4.2.6.8 and 6.1.1.4'
_computing_data_collection     'APEX2 (Bruker, 2007)'
_computing_cell_refinement     'SAINT (Bruker, 2007)'
_computing_data_reduction     'SAINT (Bruker, 2007)'
_computing_structure_solution     'SHELXS97 (Sheldrick, 2008)'
_computing_structure_refinement     'SHELXL97 (Sheldrick, 2008)'
_computing_molecular_graphics
;
SHELXTL (Sheldrick, 2008) and Mercury (Macrae <i>et al.</i>,
2006)
;
_computing_publication_material     'SHELXL97 (Sheldrick, 2008)'
loop_
    _atom_site_type_symbol
    _atom_site_label
    _atom_site_fract_x
    _atom_site_fract_y
    _atom_site_fract_z
    _atom_site_U_iso_or_equiv
    _atom_site_adp_type
    _atom_site_calc_flag
    _atom_site_refinement_flags
    _atom_site_occupancy
    _atom_site_disorder_assembly
    _atom_site_disorder_group
    Ni Ni1 0.359601(12) 0.243203(9) 0.083985(9) 0.01101(3) Uani d . 1 . .
    O O1 0.24161(7) 0.20633(6) 0.18019(5) 0.01602(13) Uani d . 1 . .
    O O2 0.09729(8) 0.06546(6) 0.20554(6) 0.01894(14) Uani d . 1 . .
    O O3 0.47436(8) 0.07283(6) -0.14184(5) 0.01698(13) Uani d . 1 . .
    O O4 0.45471(7) 0.21101(5) -0.02971(5) 0.01462(12) Uani d . 1 . .
    O O5 0.54671(7) 0.27912(6) 0.20078(5) 0.01500(12) Uani d . 1 . .
    O O6 0.73195(8) 0.42266(7) 0.30005(6) 0.02066(15) Uani d . 1 . .
    O O7 0.14490(7) 0.42729(6) -0.04067(5) 0.01533(13) Uani d . 1 . .
    O O8 0.20247(7) 0.28295(5) -0.01471(5) 0.01506(12) Uani d . 1 . .
    N N1 0.28850(8) 0.08335(6) 0.03374(6) 0.01215(13) Uani d . 1 . .
    N N2 0.43332(8) 0.40357(6) 0.11994(6) 0.01076(13) Uani d . 1 . .
    C C1 0.17544(10) 0.10551(8) 0.16048(7) 0.01420(16) Uani d . 1 . .
    C C2 0.20048(9) 0.02963(7) 0.07382(7) 0.01305(15) Uani d . 1 . .
    C C3 0.14477(10) -0.08340(8) 0.03748(8) 0.01671(17) Uani d . 1 . .
    H H3 0.0808(16) -0.1233(13) 0.0667(12) 0.026(4) Uiso d . 1 . .
    C C4 0.18596(11) -0.13846(8) -0.03952(8) 0.01748(17) Uani d . 1 . .
    H H4 0.1504(15) -0.2174(13) -0.0647(12) 0.023(4) Uiso d . 1 . .
    C C5 0.27985(10) -0.08048(8) -0.07890(7) 0.01533(16) Uani d . 1 . .
    H H5 0.3120(16) -0.1156(13) -0.1310(12) 0.024(4) Uiso d . 1 . .
    C C6 0.32823(9) 0.03235(7) -0.04062(7) 0.01215(15) Uani d . 1 . .
    C C7 0.42722(9) 0.11096(7) -0.07411(7) 0.01279(15) Uani d . 1 . .
    C C8 0.61936(10) 0.37940(8) 0.23293(7) 0.01360(15) Uani d . 1 . .
    C C9 0.55891(9) 0.45375(7) 0.18393(7) 0.01160(15) Uani d . 1 . .
    C C10 0.62363(9) 0.56455(8) 0.20244(7) 0.01367(15) Uani d . 1 . .
    H H10 0.7148(16) 0.5980(13) 0.2491(12) 0.025(4) Uiso d . 1 . .
    C C11 0.55385(10) 0.62207(7) 0.15184(7) 0.01395(16) Uani d . 1 . .
    H H11 0.5949(15) 0.6953(12) 0.1617(11) 0.019(3) Uiso d . 1 . .
    C C12 0.42193(9) 0.56827(7) 0.08503(7) 0.01255(15) Uani d . 1 . .
    H H12 0.3741(15) 0.6076(12) 0.0478(11) 0.019(3) Uiso d . 1 . .
    C C13 0.36452(9) 0.45752(7) 0.07089(7) 0.01066(14) Uani d . 1 . .
    C C14 0.22569(9) 0.38391(7) -0.00075(7) 0.01211(15) Uani d . 1 . .
    N N3 1.01535(9) 0.30800(7) 0.73932(6) 0.01601(15) Uani d . 1 . .
    H H3A 1.0262(18) 0.2447(15) 0.7348(13) 0.035(4) Uiso d . 1 . .
    H H3B 1.0349(16) 0.3518(14) 0.8016(13) 0.028(4) Uiso d . 1 . .
    N N4 0.85905(8) 0.38995(6) 0.47807(6) 0.01216(13) Uani d . 1 . .
    H H4A 0.8176(17) 0.4019(13) 0.4211(13) 0.029(4) Uiso d . 1 . .
    C C15 0.96750(9) 0.33591(7) 0.65564(7) 0.01238(15) Uani d . 1 . .
    C C16 0.92971(9) 0.43231(7) 0.66353(7) 0.01277(15) Uani d . 1 . .
    C C17 0.94175(10) 0.50324(8) 0.75957(7) 0.01699(17) Uani d . 1 . .
    H H17 0.9776(15) 0.4885(12) 0.8207(12) 0.022(4) Uiso d . 1 . .
    C C18 0.89975(11) 0.59228(8) 0.76344(8) 0.01865(18) Uani d . 1 . .
    H H18 0.9081(15) 0.6410(12) 0.8279(12) 0.023(4) Uiso d . 1 . .
    C C19 0.84486(10) 0.61508(8) 0.67144(8) 0.01701(17) Uani d . 1 . .
    H H19 0.8169(17) 0.6750(13) 0.6743(13) 0.029(4) Uiso d . 1 . .
    C C20 0.83206(10) 0.54841(8) 0.57722(8) 0.01467(16) Uani d . 1 . .
    H H20 0.7949(15) 0.5620(12) 0.5123(12) 0.024(4) Uiso d . 1 . .
    C C21 0.87392(9) 0.45595(7) 0.57219(7) 0.01210(15) Uani d . 1 . .
    C C22 0.89545(9) 0.29898(7) 0.46724(7) 0.01138(14) Uani d . 1 . .
    C C23 0.87734(9) 0.23509(8) 0.36660(7) 0.01369(15) Uani d . 1 . .
    H H23 0.8404(15) 0.2582(12) 0.3080(11) 0.019(3) Uiso d . 1 . .
    C C24 0.91252(10) 0.14290(8) 0.35392(7) 0.01527(16) Uani d . 1 . .
    H H24 0.9000(16) 0.1003(13) 0.2858(12) 0.027(4) Uiso d . 1 . .
    C C25 0.96692(9) 0.11129(8) 0.44075(8) 0.01504(16) Uani d . 1 . .
    H H25 0.9882(15) 0.0445(12) 0.4304(11) 0.021(4) Uiso d . 1 . .
    C C26 0.98706(9) 0.17326(8) 0.53888(7) 0.01362(15) Uani d . 1 . .
    H H26 1.0261(15) 0.1520(12) 0.5973(11) 0.020(3) Uiso d . 1 . .
    C C27 0.95095(9) 0.26932(7) 0.55488(7) 0.01163(15) Uani d . 1 . .
    N N5 0.54540(8) 0.10654(7) 0.29830(6) 0.01346(14) Uani d . 1 . .
    H H5B 0.5307(17) 0.1587(14) 0.2716(12) 0.028(4) Uiso d . 1 . .
    H H5A 0.5530(17) 0.0488(14) 0.2569(13) 0.032(4) Uiso d . 1 . .
    N N6 0.66618(8) 0.17508(7) 0.61591(6) 0.01321(14) Uani d . 1 . .
    H H6A 0.6815(18) 0.1842(14) 0.6793(14) 0.035(4) Uiso d . 1 . .
    C C28 0.58088(9) 0.12538(7) 0.39986(7) 0.01094(14) Uani d . 1 . .
    C C29 0.63617(9) 0.05563(7) 0.44931(7) 0.01157(14) Uani d . 1 . .
    C C30 0.65177(9) -0.04016(7) 0.39368(7) 0.01397(15) Uani d . 1 . .
    H H30 0.6252(15) -0.0608(12) 0.3218(12) 0.020(3) Uiso d . 1 . .
    C C31 0.70392(10) -0.10461(8) 0.44482(8) 0.01636(17) Uani d . 1 . .
    H H31 0.7130(15) -0.1690(13) 0.4074(12) 0.021(3) Uiso d . 1 . .
    C C32 0.74404(9) -0.07552(8) 0.55373(8) 0.01687(17) Uani d . 1 . .
    H H32 0.7815(15) -0.1210(12) 0.5896(12) 0.023(4) Uiso d . 1 . .
    C C33 0.73293(9) 0.01756(8) 0.61017(8) 0.01544(16) Uani d . 1 . .
    H H33 0.7632(16) 0.0396(13) 0.6863(12) 0.027(4) Uiso d . 1 . .
    C C34 0.67789(9) 0.08377(7) 0.55852(7) 0.01229(15) Uani d . 1 . .
    C C35 0.60723(9) 0.23954(7) 0.57198(7) 0.01228(15) Uani d . 1 . .
    C C36 0.58907(10) 0.32831(8) 0.63673(7) 0.01603(17) Uani d . 1 . .
    H H36 0.6224(16) 0.3430(13) 0.7095(13) 0.027(4) Uiso d . 1 . .
    C C37 0.52273(11) 0.38982(8) 0.59321(8) 0.01782(17) Uani d . 1 . .
    H H37 0.5095(16) 0.4525(13) 0.6367(12) 0.026(4) Uiso d . 1 . .
    C C38 0.47143(10) 0.36511(8) 0.48487(8) 0.01641(17) Uani d . 1 . .
    H H38 0.4195(15) 0.4061(12) 0.4546(11) 0.021(4) Uiso d . 1 . .
    C C39 0.49140(9) 0.28085(7) 0.42143(7) 0.01346(15) Uani d . 1 . .
    H H39 0.4518(14) 0.2641(12) 0.3479(11) 0.017(3) Uiso d . 1 . .
    C C40 0.56196(9) 0.21681(7) 0.46364(7) 0.01130(14) Uani d . 1 . .
    O O1W 0.11651(8) 0.63289(6) 0.02097(6) 0.01961(14) Uani d . 1 . .
    H H1A 0.132(2) 0.5745(16) 0.0089(15) 0.045(5) Uiso d . 1 . .
    H H1B 0.0366(19) 0.6155(14) 0.0272(13) 0.033(4) Uiso d . 1 . .
    O O2W -0.08266(9) -0.12483(7) 0.21495(6) 0.02072(15) Uani d . 1 . .
    H H2A -0.1191(18) -0.1637(15) 0.1557(14) 0.033(4) Uiso d . 1 . .
    H H2B -0.031(2) -0.0729(16) 0.2114(15) 0.041(5) Uiso d . 1 . .
    O O3W 0.68638(9) 0.20630(7) 0.81693(6) 0.02351(16) Uani d . 1 . .
    H H3C 0.628(2) 0.1734(16) 0.8358(14) 0.039(5) Uiso d . 1 . .
    H H3D 0.7472(19) 0.2544(15) 0.8698(14) 0.035(4) Uiso d . 1 . .
loop_
    _atom_site_aniso_label
    _atom_site_aniso_U_11
    _atom_site_aniso_U_22
    _atom_site_aniso_U_33
    _atom_site_aniso_U_12
    _atom_site_aniso_U_13
    _atom_site_aniso_U_23
    Ni1 0.01530(6) 0.00874(5) 0.01001(5) 0.00488(4) 0.00442(4) 0.00317(4)
    O1 0.0215(3) 0.0127(3) 0.0155(3) 0.0059(3) 0.0089(3) 0.0036(2)
    O2 0.0230(3) 0.0193(3) 0.0185(3) 0.0069(3) 0.0120(3) 0.0076(3)
    O3 0.0217(3) 0.0153(3) 0.0143(3) 0.0052(3) 0.0095(3) 0.0019(2)
    O4 0.0214(3) 0.0106(3) 0.0139(3) 0.0057(2) 0.0081(2) 0.0042(2)
    O5 0.0196(3) 0.0138(3) 0.0142(3) 0.0080(2) 0.0048(2) 0.0067(2)
    O6 0.0178(3) 0.0236(4) 0.0188(3) 0.0065(3) -0.0008(3) 0.0105(3)
    O7 0.0145(3) 0.0158(3) 0.0152(3) 0.0072(2) 0.0014(2) 0.0044(2)
    O8 0.0166(3) 0.0112(3) 0.0148(3) 0.0038(2) 0.0018(2) 0.0030(2)
    N1 0.0163(3) 0.0105(3) 0.0107(3) 0.0052(3) 0.0048(3) 0.0036(3)
    N2 0.0133(3) 0.0105(3) 0.0097(3) 0.0054(3) 0.0039(3) 0.0033(2)
    C1 0.0173(4) 0.0153(4) 0.0121(4) 0.0071(3) 0.0054(3) 0.0050(3)
    C2 0.0164(4) 0.0120(4) 0.0121(4) 0.0051(3) 0.0053(3) 0.0050(3)
    C3 0.0208(4) 0.0128(4) 0.0166(4) 0.0036(3) 0.0074(3) 0.0052(3)
    C4 0.0230(5) 0.0107(4) 0.0166(4) 0.0031(3) 0.0063(3) 0.0029(3)
    C5 0.0212(4) 0.0113(4) 0.0131(4) 0.0053(3) 0.0055(3) 0.0026(3)
    C6 0.0162(4) 0.0107(3) 0.0101(3) 0.0051(3) 0.0042(3) 0.0033(3)
    C7 0.0165(4) 0.0121(4) 0.0105(3) 0.0052(3) 0.0044(3) 0.0041(3)
    C8 0.0162(4) 0.0161(4) 0.0122(4) 0.0082(3) 0.0054(3) 0.0071(3)
    C9 0.0138(4) 0.0126(4) 0.0101(3) 0.0058(3) 0.0041(3) 0.0046(3)
    C10 0.0135(4) 0.0137(4) 0.0127(4) 0.0035(3) 0.0028(3) 0.0043(3)
    C11 0.0161(4) 0.0113(4) 0.0147(4) 0.0040(3) 0.0049(3) 0.0048(3)
    C12 0.0151(4) 0.0116(4) 0.0130(4) 0.0062(3) 0.0050(3) 0.0048(3)
    C13 0.0124(4) 0.0107(3) 0.0097(3) 0.0051(3) 0.0036(3) 0.0032(3)
    C14 0.0132(4) 0.0129(4) 0.0101(3) 0.0045(3) 0.0034(3) 0.0033(3)
    N3 0.0186(4) 0.0169(4) 0.0116(3) 0.0068(3) 0.0016(3) 0.0047(3)
    N4 0.0133(3) 0.0124(3) 0.0116(3) 0.0051(3) 0.0034(3) 0.0045(3)
    C15 0.0101(3) 0.0132(4) 0.0124(4) 0.0028(3) 0.0022(3) 0.0039(3)
    C16 0.0118(4) 0.0128(4) 0.0125(4) 0.0035(3) 0.0027(3) 0.0031(3)
    C17 0.0185(4) 0.0167(4) 0.0134(4) 0.0055(3) 0.0031(3) 0.0022(3)
    C18 0.0203(4) 0.0162(4) 0.0168(4) 0.0055(3) 0.0052(3) 0.0008(3)
    C19 0.0168(4) 0.0133(4) 0.0206(4) 0.0056(3) 0.0064(3) 0.0029(3)
    C20 0.0142(4) 0.0130(4) 0.0178(4) 0.0054(3) 0.0050(3) 0.0054(3)
    C21 0.0107(3) 0.0116(4) 0.0135(4) 0.0032(3) 0.0038(3) 0.0036(3)
    C22 0.0101(3) 0.0120(3) 0.0125(4) 0.0036(3) 0.0038(3) 0.0044(3)
    C23 0.0142(4) 0.0154(4) 0.0121(4) 0.0054(3) 0.0043(3) 0.0046(3)
    C24 0.0156(4) 0.0162(4) 0.0149(4) 0.0064(3) 0.0062(3) 0.0034(3)
    C25 0.0136(4) 0.0147(4) 0.0186(4) 0.0066(3) 0.0059(3) 0.0049(3)
    C26 0.0119(4) 0.0143(4) 0.0160(4) 0.0055(3) 0.0042(3) 0.0060(3)
    C27 0.0100(3) 0.0124(4) 0.0124(4) 0.0036(3) 0.0030(3) 0.0043(3)
    N5 0.0185(4) 0.0127(3) 0.0107(3) 0.0076(3) 0.0045(3) 0.0037(3)
    N6 0.0130(3) 0.0163(3) 0.0101(3) 0.0042(3) 0.0037(3) 0.0043(3)
    C28 0.0096(3) 0.0113(3) 0.0118(3) 0.0029(3) 0.0037(3) 0.0035(3)
    C29 0.0105(3) 0.0121(4) 0.0128(4) 0.0038(3) 0.0038(3) 0.0049(3)
    C30 0.0131(4) 0.0127(4) 0.0165(4) 0.0047(3) 0.0045(3) 0.0047(3)
    C31 0.0142(4) 0.0140(4) 0.0228(4) 0.0058(3) 0.0060(3) 0.0075(3)
    C32 0.0121(4) 0.0184(4) 0.0235(5) 0.0054(3) 0.0056(3) 0.0126(4)
    C33 0.0120(4) 0.0197(4) 0.0167(4) 0.0048(3) 0.0042(3) 0.0105(3)
    C34 0.0095(3) 0.0145(4) 0.0130(4) 0.0027(3) 0.0037(3) 0.0057(3)
    C35 0.0112(3) 0.0132(4) 0.0117(4) 0.0025(3) 0.0045(3) 0.0032(3)
    C36 0.0180(4) 0.0159(4) 0.0127(4) 0.0037(3) 0.0067(3) 0.0016(3)
    C37 0.0224(4) 0.0149(4) 0.0179(4) 0.0068(3) 0.0107(4) 0.0026(3)
    C38 0.0186(4) 0.0141(4) 0.0191(4) 0.0072(3) 0.0083(3) 0.0052(3)
    C39 0.0145(4) 0.0131(4) 0.0141(4) 0.0054(3) 0.0054(3) 0.0046(3)
    C40 0.0112(3) 0.0115(3) 0.0113(3) 0.0036(3) 0.0042(3) 0.0030(3)
    O1W 0.0175(3) 0.0149(3) 0.0243(4) 0.0041(3) 0.0058(3) 0.0040(3)
    O2W 0.0258(4) 0.0174(3) 0.0157(3) 0.0039(3) 0.0037(3) 0.0055(3)
    O3W 0.0238(4) 0.0272(4) 0.0120(3) -0.0023(3) 0.0057(3) 0.0041(3)
loop_
    _geom_bond_atom_site_label_1
    _geom_bond_atom_site_label_2
    _geom_bond_site_symmetry_2
    _geom_bond_distance
    _geom_bond_publ_flag
    Ni1 N1 . 1.9648(8) ?
    Ni1 N2 . 1.9760(8) ?
    Ni1 O1 . 2.1003(7) ?
    Ni1 O4 . 2.1120(7) ?
    Ni1 O5 . 2.1360(7) ?
    Ni1 O8 . 2.1776(7) ?
    O1 C1 . 1.2770(12) ?
    O2 C1 . 1.2420(12) ?
    O3 C7 . 1.2523(11) ?
    O4 C7 . 1.2655(11) ?
    O5 C8 . 1.2741(12) ?
    O6 C8 . 1.2434(12) ?
    O7 C14 . 1.2580(11) ?
    O8 C14 . 1.2642(11) ?
    N1 C2 . 1.3359(12) ?
    N1 C6 . 1.3361(11) ?
    N2 C9 . 1.3318(12) ?
    N2 C13 . 1.3385(11) ?
    C1 C2 . 1.5280(13) ?
    C2 C3 . 1.3919(13) ?
    C3 C4 . 1.3970(14) ?
    C3 H3 . 0.977(16) ?
    C4 C5 . 1.3963(14) ?
    C4 H4 . 0.971(16) ?
    C5 C6 . 1.3888(12) ?
    C5 H5 . 0.963(16) ?
    C6 C7 . 1.5176(13) ?
    C8 C9 . 1.5162(12) ?
    C9 C10 . 1.3925(13) ?
    C10 C11 . 1.3934(13) ?
    C10 H10 . 0.965(16) ?
    C11 C12 . 1.3984(13) ?
    C11 H11 . 0.923(15) ?
    C12 C13 . 1.3906(12) ?
    C12 H12 . 0.971(15) ?
    C13 C14 . 1.5164(12) ?
    N3 C15 . 1.3301(12) ?
    N3 H3A . 0.873(18) ?
    N3 H3B . 0.878(17) ?
    N4 C22 . 1.3612(11) ?
    N4 C21 . 1.3620(12) ?
    N4 H4A . 0.884(17) ?
    C15 C27 . 1.4349(12) ?
    C15 C16 . 1.4392(13) ?
    C16 C21 . 1.4121(12) ?
    C16 C17 . 1.4201(13) ?
    C17 C18 . 1.3746(14) ?
    C17 H17 . 0.934(15) ?
    C18 C19 . 1.4115(15) ?
    C18 H18 . 0.959(15) ?
    C19 C20 . 1.3732(14) ?
    C19 H19 . 0.923(17) ?
    C20 C21 . 1.4158(12) ?
    C20 H20 . 0.974(15) ?
    C22 C27 . 1.4124(12) ?
    C22 C23 . 1.4158(12) ?
    C23 C24 . 1.3692(13) ?
    C23 H23 . 0.969(15) ?
    C24 C25 . 1.4148(13) ?
    C24 H24 . 0.955(16) ?
    C25 C26 . 1.3725(13) ?
    C25 H25 . 0.968(15) ?
    C26 C27 . 1.4240(12) ?
    C26 H26 . 0.960(15) ?
    N5 C28 . 1.3249(11) ?
    N5 H5B . 0.889(17) ?
    N5 H5A . 0.894(17) ?
    N6 C35 . 1.3606(12) ?
    N6 C34 . 1.3613(12) ?
    N6 H6A . 0.836(18) ?
    C28 C29 . 1.4393(12) ?
    C28 C40 . 1.4405(12) ?
    C29 C34 . 1.4157(12) ?
    C29 C30 . 1.4197(12) ?
    C30 C31 . 1.3760(13) ?
    C30 H30 . 0.930(15) ?
    C31 C32 . 1.4116(14) ?
    C31 H31 . 0.947(15) ?
    C32 C33 . 1.3717(14) ?
    C32 H32 . 0.973(15) ?
    C33 C34 . 1.4141(13) ?
    C33 H33 . 0.985(16) ?
    C35 C40 . 1.4104(12) ?
    C35 C36 . 1.4163(13) ?
    C36 C37 . 1.3691(14) ?
    C36 H36 . 0.950(16) ?
    C37 C38 . 1.4116(14) ?
    C37 H37 . 0.987(16) ?
    C38 C39 . 1.3736(13) ?
    C38 H38 . 0.970(15) ?
    C39 C40 . 1.4161(12) ?
    C39 H39 . 0.963(14) ?
    O1W H1A . 0.83(2) ?
    O1W H1B . 0.861(19) ?
    O2W H2A . 0.813(19) ?
    O2W H2B . 0.79(2) ?
    O3W H3C . 0.79(2) ?
    O3W H3D . 0.856(19) ?
loop_
    _geom_angle_atom_site_label_1
    _geom_angle_atom_site_label_2
    _geom_angle_atom_site_label_3
    _geom_angle_site_symmetry_1
    _geom_angle_site_symmetry_3
    _geom_angle
    _geom_angle_publ_flag
    N1 Ni1 N2 . . 173.93(3) ?
    N1 Ni1 O1 . . 78.42(3) ?
    N2 Ni1 O1 . . 107.10(3) ?
    N1 Ni1 O4 . . 78.42(3) ?
    N2 Ni1 O4 . . 96.15(3) ?
    O1 Ni1 O4 . . 156.71(3) ?
    N1 Ni1 O5 . . 104.16(3) ?
    N2 Ni1 O5 . . 78.28(3) ?
    O1 Ni1 O5 . . 94.00(3) ?
    O4 Ni1 O5 . . 89.26(3) ?
    N1 Ni1 O8 . . 100.69(3) ?
    N2 Ni1 O8 . . 76.88(3) ?
    O1 Ni1 O8 . . 92.00(3) ?
    O4 Ni1 O8 . . 94.68(3) ?
    O5 Ni1 O8 . . 155.12(3) ?
    C1 O1 Ni1 . . 115.38(6) ?
    C7 O4 Ni1 . . 114.59(6) ?
    C8 O5 Ni1 . . 114.08(6) ?
    C14 O8 Ni1 . . 114.13(6) ?
    C2 N1 C6 . . 122.34(8) ?
    C2 N1 Ni1 . . 118.90(6) ?
    C6 N1 Ni1 . . 118.75(6) ?
    C9 N2 C13 . . 121.37(8) ?
    C9 N2 Ni1 . . 118.02(6) ?
    C13 N2 Ni1 . . 120.08(6) ?
    O2 C1 O1 . . 126.47(9) ?
    O2 C1 C2 . . 118.90(8) ?
    O1 C1 C2 . . 114.61(8) ?
    N1 C2 C3 . . 120.31(8) ?
    N1 C2 C1 . . 112.49(8) ?
    C3 C2 C1 . . 127.18(8) ?
    C2 C3 C4 . . 118.28(9) ?
    C2 C3 H3 . . 120.8(9) ?
    C4 C3 H3 . . 120.9(9) ?
    C5 C4 C3 . . 120.26(9) ?
    C5 C4 H4 . . 119.9(9) ?
    C3 C4 H4 . . 119.8(9) ?
    C6 C5 C4 . . 118.08(9) ?
    C6 C5 H5 . . 119.2(9) ?
    C4 C5 H5 . . 122.7(9) ?
    N1 C6 C5 . . 120.68(8) ?
    N1 C6 C7 . . 112.46(8) ?
    C5 C6 C7 . . 126.86(8) ?
    O3 C7 O4 . . 125.73(9) ?
    O3 C7 C6 . . 118.52(8) ?
    O4 C7 C6 . . 115.76(8) ?
    O6 C8 O5 . . 127.62(9) ?
    O6 C8 C9 . . 117.00(8) ?
    O5 C8 C9 . . 115.38(8) ?
    N2 C9 C10 . . 121.18(8) ?
    N2 C9 C8 . . 113.61(8) ?
    C10 C9 C8 . . 125.21(8) ?
    C9 C10 C11 . . 118.31(8) ?
    C9 C10 H10 . . 118.8(9) ?
    C11 C10 H10 . . 122.9(9) ?
    C10 C11 C12 . . 119.83(8) ?
    C10 C11 H11 . . 120.2(9) ?
    C12 C11 H11 . . 120.0(9) ?
    C13 C12 C11 . . 118.26(8) ?
    C13 C12 H12 . . 121.7(9) ?
    C11 C12 H12 . . 120.0(9) ?
    N2 C13 C12 . . 121.04(8) ?
    N2 C13 C14 . . 112.51(7) ?
    C12 C13 C14 . . 126.41(8) ?
    O7 C14 O8 . . 125.99(9) ?
    O7 C14 C13 . . 118.26(8) ?
    O8 C14 C13 . . 115.75(8) ?
    C15 N3 H3A . . 121.6(12) ?
    C15 N3 H3B . . 121.1(11) ?
    H3A N3 H3B . . 117.2(15) ?
    C22 N4 C21 . . 122.33(8) ?
    C22 N4 H4A . . 117.4(11) ?
    C21 N4 H4A . . 120.0(11) ?
    N3 C15 C27 . . 120.41(8) ?
    N3 C15 C16 . . 121.15(8) ?
    C27 C15 C16 . . 118.44(8) ?
    C21 C16 C17 . . 118.21(8) ?
    C21 C16 C15 . . 119.03(8) ?
    C17 C16 C15 . . 122.73(8) ?
    C18 C17 C16 . . 120.87(9) ?
    C18 C17 H17 . . 119.7(9) ?
    C16 C17 H17 . . 119.4(9) ?
    C17 C18 C19 . . 120.21(9) ?
    C17 C18 H18 . . 121.5(9) ?
    C19 C18 H18 . . 118.3(9) ?
    C20 C19 C18 . . 120.50(9) ?
    C20 C19 H19 . . 119.5(10) ?
    C18 C19 H19 . . 120.0(10) ?
    C19 C20 C21 . . 119.82(9) ?
    C19 C20 H20 . . 122.5(9) ?
    C21 C20 H20 . . 117.6(9) ?
    N4 C21 C16 . . 120.52(8) ?
    N4 C21 C20 . . 119.08(8) ?
    C16 C21 C20 . . 120.40(8) ?
    N4 C22 C27 . . 120.54(8) ?
    N4 C22 C23 . . 118.77(8) ?
    C27 C22 C23 . . 120.69(8) ?
    C24 C23 C22 . . 119.72(8) ?
    C24 C23 H23 . . 121.5(9) ?
    C22 C23 H23 . . 118.8(9) ?
    C23 C24 C25 . . 120.38(9) ?
    C23 C24 H24 . . 119.2(10) ?
    C25 C24 H24 . . 120.4(10) ?
    C26 C25 C24 . . 120.59(9) ?
    C26 C25 H25 . . 120.0(9) ?
    C24 C25 H25 . . 119.4(9) ?
    C25 C26 C27 . . 120.51(8) ?
    C25 C26 H26 . . 119.9(9) ?
    C27 C26 H26 . . 119.6(9) ?
    C22 C27 C26 . . 118.10(8) ?
    C22 C27 C15 . . 119.12(8) ?
    C26 C27 C15 . . 122.79(8) ?
    C28 N5 H5B . . 119.4(10) ?
    C28 N5 H5A . . 121.4(11) ?
    H5B N5 H5A . . 117.9(15) ?
    C35 N6 C34 . . 122.20(8) ?
    C35 N6 H6A . . 118.9(12) ?
    C34 N6 H6A . . 117.8(12) ?
    N5 C28 C29 . . 121.91(8) ?
    N5 C28 C40 . . 119.80(8) ?
    C29 C28 C40 . . 118.29(8) ?
    C34 C29 C30 . . 118.18(8) ?
    C34 C29 C28 . . 118.75(8) ?
    C30 C29 C28 . . 123.06(8) ?
    C31 C30 C29 . . 120.68(9) ?
    C31 C30 H30 . . 119.1(9) ?
    C29 C30 H30 . . 120.2(9) ?
    C30 C31 C32 . . 120.25(9) ?
    C30 C31 H31 . . 120.4(9) ?
    C32 C31 H31 . . 119.3(9) ?
    C33 C32 C31 . . 120.72(9) ?
    C33 C32 H32 . . 119.3(9) ?
    C31 C32 H32 . . 120.0(9) ?
    C32 C33 C34 . . 119.59(9) ?
    C32 C33 H33 . . 121.2(9) ?
    C34 C33 H33 . . 119.2(9) ?
    N6 C34 C33 . . 118.67(8) ?
    N6 C34 C29 . . 120.76(8) ?
    C33 C34 C29 . . 120.56(9) ?
    N6 C35 C40 . . 120.56(8) ?
    N6 C35 C36 . . 118.90(8) ?
    C40 C35 C36 . . 120.52(8) ?
    C37 C36 C35 . . 119.41(9) ?
    C37 C36 H36 . . 121.7(10) ?
    C35 C36 H36 . . 118.9(10) ?
    C36 C37 C38 . . 120.74(9) ?
    C36 C37 H37 . . 120.9(9) ?
    C38 C37 H37 . . 118.3(9) ?
    C39 C38 C37 . . 120.27(9) ?
    C39 C38 H38 . . 119.4(9) ?
    C37 C38 H38 . . 120.3(9) ?
    C38 C39 C40 . . 120.57(9) ?
    C38 C39 H39 . . 118.2(8) ?
    C40 C39 H39 . . 121.1(8) ?
    C35 C40 C39 . . 118.39(8) ?
    C35 C40 C28 . . 119.18(8) ?
    C39 C40 C28 . . 122.30(8) ?
    H1A O1W H1B . . 104.2(17) ?
    H2A O2W H2B . . 105.1(18) ?
    H3C O3W H3D . . 108.3(17) ?
loop_
    _geom_torsion_atom_site_label_1
    _geom_torsion_atom_site_label_2
    _geom_torsion_atom_site_label_3
    _geom_torsion_atom_site_label_4
    _geom_torsion_site_symmetry_1
    _geom_torsion_site_symmetry_2
    _geom_torsion_site_symmetry_3
    _geom_torsion_site_symmetry_4
    _geom_torsion
    _geom_torsion_publ_flag
    N1 Ni1 O1 C1 . . . . -3.81(7) ?
    N2 Ni1 O1 C1 . . . . 173.57(7) ?
    O4 Ni1 O1 C1 . . . . -10.03(12) ?
    O5 Ni1 O1 C1 . . . . -107.47(7) ?
    O8 Ni1 O1 C1 . . . . 96.69(7) ?
    N1 Ni1 O4 C7 . . . . -1.21(7) ?
    N2 Ni1 O4 C7 . . . . -178.46(7) ?
    O1 Ni1 O4 C7 . . . . 5.00(12) ?
    O5 Ni1 O4 C7 . . . . 103.41(7) ?
    O8 Ni1 O4 C7 . . . . -101.19(7) ?
    N1 Ni1 O5 C8 . . . . 170.05(6) ?
    N2 Ni1 O5 C8 . . . . -4.26(6) ?
    O1 Ni1 O5 C8 . . . . -110.90(6) ?
    O4 Ni1 O5 C8 . . . . 92.18(6) ?
    O8 Ni1 O5 C8 . . . . -7.38(11) ?
    N1 Ni1 O8 C14 . . . . -177.64(6) ?
    N2 Ni1 O8 C14 . . . . -3.33(6) ?
    O1 Ni1 O8 C14 . . . . 103.77(7) ?
    O4 Ni1 O8 C14 . . . . -98.56(7) ?
    O5 Ni1 O8 C14 . . . . -0.19(11) ?
    O1 Ni1 N1 C2 . . . . 3.91(7) ?
    O4 Ni1 N1 C2 . . . . -178.59(7) ?
    O5 Ni1 N1 C2 . . . . 95.16(7) ?
    O8 Ni1 N1 C2 . . . . -85.94(7) ?
    O1 Ni1 N1 C6 . . . . -177.21(7) ?
    O4 Ni1 N1 C6 . . . . 0.29(7) ?
    O5 Ni1 N1 C6 . . . . -85.96(7) ?
    O8 Ni1 N1 C6 . . . . 92.93(7) ?
    O1 Ni1 N2 C9 . . . . 97.94(7) ?
    O4 Ni1 N2 C9 . . . . -80.63(7) ?
    O5 Ni1 N2 C9 . . . . 7.33(6) ?
    O8 Ni1 N2 C9 . . . . -174.02(7) ?
    O1 Ni1 N2 C13 . . . . -90.26(7) ?
    O4 Ni1 N2 C13 . . . . 91.17(7) ?
    O5 Ni1 N2 C13 . . . . 179.13(7) ?
    O8 Ni1 N2 C13 . . . . -2.22(6) ?
    Ni1 O1 C1 O2 . . . . -178.27(8) ?
    Ni1 O1 C1 C2 . . . . 3.09(10) ?
    C6 N1 C2 C3 . . . . -0.99(14) ?
    Ni1 N1 C2 C3 . . . . 177.85(7) ?
    C6 N1 C2 C1 . . . . 177.73(8) ?
    Ni1 N1 C2 C1 . . . . -3.44(10) ?
    O2 C1 C2 N1 . . . . -178.73(9) ?
    O1 C1 C2 N1 . . . . 0.02(12) ?
    O2 C1 C2 C3 . . . . -0.13(15) ?
    O1 C1 C2 C3 . . . . 178.62(9) ?
    N1 C2 C3 C4 . . . . 1.59(15) ?
    C1 C2 C3 C4 . . . . -176.92(9) ?
    C2 C3 C4 C5 . . . . -0.51(15) ?
    C3 C4 C5 C6 . . . . -1.13(15) ?
    C2 N1 C6 C5 . . . . -0.74(14) ?
    Ni1 N1 C6 C5 . . . . -179.58(7) ?
    C2 N1 C6 C7 . . . . 179.35(8) ?
    Ni1 N1 C6 C7 . . . . 0.52(10) ?
    C4 C5 C6 N1 . . . . 1.78(14) ?
    C4 C5 C6 C7 . . . . -178.33(9) ?
    Ni1 O4 C7 O3 . . . . -178.14(8) ?
    Ni1 O4 C7 C6 . . . . 1.82(10) ?
    N1 C6 C7 O3 . . . . 178.38(8) ?
    C5 C6 C7 O3 . . . . -1.52(14) ?
    N1 C6 C7 O4 . . . . -1.58(12) ?
    C5 C6 C7 O4 . . . . 178.52(9) ?
    Ni1 O5 C8 O6 . . . . 179.89(8) ?
    Ni1 O5 C8 C9 . . . . 0.92(10) ?
    C13 N2 C9 C10 . . . . 0.07(13) ?
    Ni1 N2 C9 C10 . . . . 171.76(7) ?
    C13 N2 C9 C8 . . . . 179.37(8) ?
    Ni1 N2 C9 C8 . . . . -8.94(10) ?
    O6 C8 C9 N2 . . . . -174.13(8) ?
    O5 C8 C9 N2 . . . . 4.96(12) ?
    O6 C8 C9 C10 . . . . 5.13(14) ?
    O5 C8 C9 C10 . . . . -175.78(9) ?
    N2 C9 C10 C11 . . . . -0.28(13) ?
    C8 C9 C10 C11 . . . . -179.49(8) ?
    C9 C10 C11 C12 . . . . 0.39(14) ?
    C10 C11 C12 C13 . . . . -0.31(13) ?
    C9 N2 C13 C12 . . . . 0.02(13) ?
    Ni1 N2 C13 C12 . . . . -171.51(7) ?
    C9 N2 C13 C14 . . . . 178.01(8) ?
    Ni1 N2 C13 C14 . . . . 6.49(10) ?
    C11 C12 C13 N2 . . . . 0.10(13) ?
    C11 C12 C13 C14 . . . . -177.60(8) ?
    Ni1 O8 C14 O7 . . . . -172.58(7) ?
    Ni1 O8 C14 C13 . . . . 7.53(10) ?
    N2 C13 C14 O7 . . . . 170.84(8) ?
    C12 C13 C14 O7 . . . . -11.29(14) ?
    N2 C13 C14 O8 . . . . -9.27(11) ?
    C12 C13 C14 O8 . . . . 168.60(9) ?
    N3 C15 C16 C21 . . . . -177.27(9) ?
    C27 C15 C16 C21 . . . . 2.02(13) ?
    N3 C15 C16 C17 . . . . 0.48(14) ?
    C27 C15 C16 C17 . . . . 179.76(9) ?
    C21 C16 C17 C18 . . . . 0.23(14) ?
    C15 C16 C17 C18 . . . . -177.54(9) ?
    C16 C17 C18 C19 . . . . -0.57(16) ?
    C17 C18 C19 C20 . . . . 0.39(16) ?
    C18 C19 C20 C21 . . . . 0.13(15) ?
    C22 N4 C21 C16 . . . . 0.55(13) ?
    C22 N4 C21 C20 . . . . -179.16(8) ?
    C17 C16 C21 N4 . . . . -179.41(8) ?
    C15 C16 C21 N4 . . . . -1.56(13) ?
    C17 C16 C21 C20 . . . . 0.30(13) ?
    C15 C16 C21 C20 . . . . 178.15(8) ?
    C19 C20 C21 N4 . . . . 179.24(9) ?
    C19 C20 C21 C16 . . . . -0.48(14) ?
    C21 N4 C22 C27 . . . . -0.01(13) ?
    C21 N4 C22 C23 . . . . -179.65(8) ?
    N4 C22 C23 C24 . . . . -179.61(8) ?
    C27 C22 C23 C24 . . . . 0.74(13) ?
    C22 C23 C24 C25 . . . . -0.06(14) ?
    C23 C24 C25 C26 . . . . -0.96(14) ?
    C24 C25 C26 C27 . . . . 1.28(14) ?
    N4 C22 C27 C26 . . . . 179.94(8) ?
    C23 C22 C27 C26 . . . . -0.42(13) ?
    N4 C22 C27 C15 . . . . 0.51(13) ?
    C23 C22 C27 C15 . . . . -179.85(8) ?
    C25 C26 C27 C22 . . . . -0.60(13) ?
    C25 C26 C27 C15 . . . . 178.82(9) ?
    N3 C15 C27 C22 . . . . 177.79(8) ?
    C16 C15 C27 C22 . . . . -1.50(12) ?
    N3 C15 C27 C26 . . . . -1.62(14) ?
    C16 C15 C27 C26 . . . . 179.09(8) ?
    N5 C28 C29 C34 . . . . 176.98(8) ?
    C40 C28 C29 C34 . . . . -4.17(12) ?
    N5 C28 C29 C30 . . . . -2.62(14) ?
    C40 C28 C29 C30 . . . . 176.22(8) ?
    C34 C29 C30 C31 . . . . 1.09(13) ?
    C28 C29 C30 C31 . . . . -179.30(9) ?
    C29 C30 C31 C32 . . . . -0.67(14) ?
    C30 C31 C32 C33 . . . . -0.61(14) ?
    C31 C32 C33 C34 . . . . 1.41(14) ?
    C35 N6 C34 C33 . . . . -176.15(8) ?
    C35 N6 C34 C29 . . . . 4.00(13) ?
    C32 C33 C34 N6 . . . . 179.19(8) ?
    C32 C33 C34 C29 . . . . -0.96(13) ?
    C30 C29 C34 N6 . . . . 179.57(8) ?
    C28 C29 C34 N6 . . . . -0.06(13) ?
    C30 C29 C34 C33 . . . . -0.28(13) ?
    C28 C29 C34 C33 . . . . -179.91(8) ?
    C34 N6 C35 C40 . . . . -3.45(13) ?
    C34 N6 C35 C36 . . . . 175.03(8) ?
    N6 C35 C36 C37 . . . . -176.16(9) ?
    C40 C35 C36 C37 . . . . 2.32(14) ?
    C35 C36 C37 C38 . . . . 0.56(15) ?
    C36 C37 C38 C39 . . . . -2.15(15) ?
    C37 C38 C39 C40 . . . . 0.84(15) ?
    N6 C35 C40 C39 . . . . 174.90(8) ?
    C36 C35 C40 C39 . . . . -3.55(13) ?
    N6 C35 C40 C28 . . . . -1.02(13) ?
    C36 C35 C40 C28 . . . . -179.47(8) ?
    C38 C39 C40 C35 . . . . 1.97(13) ?
    C38 C39 C40 C28 . . . . 177.75(9) ?
    N5 C28 C40 C35 . . . . -176.42(8) ?
    C29 C28 C40 C35 . . . . 4.71(12) ?
    N5 C28 C40 C39 . . . . 7.83(13) ?
    C29 C28 C40 C39 . . . . -171.04(8) ?
loop_
    _geom_hbond_atom_site_label_D
    _geom_hbond_atom_site_label_H
    _geom_hbond_atom_site_label_A
    _geom_hbond_site_symmetry_A
    _geom_hbond_distance_DH
    _geom_hbond_distance_HA
    _geom_hbond_distance_DA
    _geom_hbond_angle_DHA
    _geom_hbond_publ_flag
    N3 H3A O2W 2_656 0.873(18) 2.053(18) 2.8793(12) 157.6(16) y
    N3 H3B O7 1_656 0.878(17) 2.109(17) 2.9337(11) 156.1(15) y
    N4 H4A O6 . 0.884(17) 1.838(17) 2.7214(11) 178.1(16) y
    N5 H5A O3 2_655 0.894(17) 1.925(17) 2.7945(11) 163.9(16) y
    N5 H5B O5 . 0.889(17) 2.046(17) 2.9096(11) 163.6(15) y
    N6 H6A O3W . 0.836(18) 1.863(18) 2.6903(11) 170.3(18) y
    O1W H1A O7 . 0.83(2) 1.99(2) 2.8138(11) 171(2) y
    O1W H1B O7 2_565 0.861(19) 1.955(19) 2.8161(11) 178.7(17) y
    O2W H2A O8 2 0.813(19) 2.067(19) 2.8717(11) 170.1(17) y
    O2W H2B O2 . 0.79(2) 2.02(2) 2.8033(11) 177(2) y
    O3W H3C O3 1_556 0.79(2) 1.97(2) 2.7595(11) 169.8(19) y
    O3W H3D O1W 2_666 0.856(19) 1.879(19) 2.7328(11) 175.4(17) y
    C30 H30 O3 2_655 0.931(16) 2.437(16) 3.3386(12) 163(14) y
data_global
_journal_date_recd_electronic     2010-04-28
_journal_date_accepted     2010-05-07
_journal_name_full     'Acta Crystallographica, Section E'
_journal_year     2010
_journal_volume     66
_journal_issue      6
_journal_page_first     m642
_journal_page_last     m643
_journal_paper_category     QM
_journal_coeditor_code     HY2305
_publ_contact_author_name     'Zohreh Derikvand'
_publ_contact_author_address
;
Department of Chemistry
Faculty of Sciences
Islamic Azad University
Khorramabad Branch, Khorramabad
Iran
;
_publ_contact_author_email     'zderik@yahoo.com'
_publ_contact_author_fax     '0098 661 6200399'
_publ_contact_author_phone     '0098 661 6200399'
_publ_section_title
;\
Bis(9-aminoacridinium)
bis(pyridine-2,6-dicarboxylato-\k^3^<i>O</i>^2^,<i>N</i>,<i>O</i>^6^)\
nickelate(II) trihydrate
;
loop_
    _publ_author_name
    _publ_author_footnote
    _publ_author_address
    'Derikvand, Zohreh' .
;
Department of Chemistry
Faculty of  Sciences
Islamic Azad University
Khorramabad Branch, Khorramabad
Iran
;
    'Olmstead, Marilyn M.' .
;
Department of Chemistry
University of California
One Shields Avenue
Davis, CA 95616-5292
USA
;
