# Supplementary material for: Bis(9-amino­acridinium) bis­(pyridine-2,6-dicarboxyl­ato-κ3 O 2,N,O 6)nickelate(II) trihydrate
Source: Acta Crystallogr Sect E Struct Rep Online. 2010 May 15;66(Pt 6):m642–3. doi: 10.1107/S1600536810016776 (PMC2979467; doi:10.1107/S1600536810016776)
Supplement: Supplementary file 2 [file e-66-0m642-Isup2.hkl]

# 
# h,k,l, Fc-squared, Fo-squared, sigma(Fo-squared) and status flag 
# 
data_I
_shelx_title ' mn1919 in P-1 [aminoacridineH]2[Ni(pydc)2].3H2O' 
_shelx_refln_list_code          4 
_shelx_F_calc_maximum      176.56 
_exptl_crystal_F_000       864.00 
_reflns_d_resolution_high  0.6801 
 
loop_ 
 _symmetry_equiv_pos_as_xyz 
 'x, y, z' 
 '-x, -y, -z' 
 
_cell_length_a    10.7939 
_cell_length_b    13.3335 
_cell_length_c    13.9370 
_cell_angle_alpha 102.288 
_cell_angle_beta  103.609 
_cell_angle_gamma 105.482 
 
_shelx_F_squared_multiplier     1.000 
 
loop_ 
 _refln_index_h 
 _refln_index_k 
 _refln_index_l 
 _refln_F_squared_calc 
 _refln_F_squared_meas 
 _refln_F_squared_sigma 
 _refln_observed_status 
   2   0   0     1895.77     1958.41     19.26 o 
   3   0   0       11.32       10.92      2.34 o 
   4   0   0     3827.32     3958.84     34.00 o 
   5   0   0      186.36      207.51      3.18 o 
   6   0   0       29.67       19.33      0.92 o 
   7   0   0        5.37        4.30      0.76 o 
   8   0   0       99.05       93.64      2.19 o 
   9   0   0      306.73      270.08      6.45 o 
  10   0   0      795.28      788.74     18.06 o 
  11   0   0      691.79      668.18     12.25 o 
  12   0   0      131.12      130.41      5.36 o 
  13   0   0      111.95      115.01     11.33 o 
  14   0   0      117.19      119.46      5.84 o 
 -14   1   0       19.90       22.33      3.39 o 
 -13   1   0      365.51      349.19      8.74 o 
 -12   1   0      440.96      425.22     13.30 o 
 -11   1   0        4.96        7.88      2.36 o 
 -10   1   0      238.47      263.93      7.22 o 
  -9   1   0      918.47      941.06     11.61 o 
  -8   1   0     2644.01     2681.82     28.38 o 
  -7   1   0      179.31      174.53      2.74 o 
  -6   1   0     2618.44     2663.66     23.54 o 
  -5   1   0     2194.60     2291.03     26.07 o 
  -4   1   0      293.93      305.73      3.34 o 
  -3   1   0      261.01      251.62     10.66 o 
  -2   1   0     9341.15     8879.54    108.32 o 
   1   1   0     1597.94     1684.34     52.54 o 
   2   1   0     1224.99     1266.82     12.92 o 
   3   1   0    10181.30    11572.99    177.01 o 
   4   1   0     2816.13     3133.25     27.10 o 
   5   1   0       58.32       61.58      1.18 o 
   6   1   0      657.18      573.17      6.01 o 
   7   1   0       98.74      104.00      2.11 o 
   8   1   0      297.14      302.19      4.94 o 
   9   1   0      230.37      203.66      5.66 o 
  10   1   0     1246.46     1199.65     61.40 o 
  11   1   0      335.21      346.77      8.42 o 
  12   1   0        2.93        2.64      2.96 o 
  13   1   0       31.08       40.72      3.87 o 
  14   1   0      232.98      236.22      7.89 o 
 -14   2   0      113.34      118.71      5.44 o 
 -13   2   0        4.03       12.75      9.03 o 
 -12   2   0       89.43       91.04      4.42 o 
 -11   2   0        3.56        4.67      2.05 o 
 -10   2   0       60.79       55.71      2.50 o 
  -9   2   0      449.06      458.28      5.66 o 
  -8   2   0      262.98      273.03      3.89 o 
  -7   2   0        3.94        4.04      0.72 o 
  -6   2   0     1323.93     1329.00     12.40 o 
  -5   2   0       87.34       83.89      3.37 o 
  -4   2   0      979.66      959.43      8.88 o 
  -3   2   0      697.88      652.80      9.24 o 
  -2   2   0     1022.84     1111.95     11.42 o 
  -1   2   0     1435.60     1526.50     19.26 o 
   0   2   0      159.22      160.81      2.52 o 
   1   2   0     1074.21     1107.07     11.28 o 
   2   2   0     2857.27     3008.53     29.94 o 
   3   2   0     1347.07     1268.77     11.37 o 
   4   2   0      234.73      318.56      3.51 o 
   5   2   0     2177.65     2272.52     20.21 o 
   6   2   0       27.83       24.73      1.02 o 
   7   2   0     2788.03     2881.02     30.08 o 
   8   2   0      144.63      148.93      3.45 o 
   9   2   0      236.65      259.39      9.19 o 
  10   2   0      135.38      139.59      5.28 o 
  11   2   0       81.22       87.19      6.57 o 
  12   2   0       56.69       55.38      4.18 o 
  13   2   0       11.12       10.31      4.76 o 
 -15   3   0       33.49       29.14      3.70 o 
 -14   3   0       10.53       10.78      2.98 o 
 -13   3   0       42.99       43.71      4.60 o 
 -12   3   0      500.71      509.78     10.24 o 
 -11   3   0        1.77        2.66      1.48 o 
 -10   3   0      253.52      250.80      6.64 o 
  -9   3   0     1177.77     1253.01     12.47 o 
  -8   3   0     1008.74     1086.73     12.75 o 
  -7   3   0       24.98       19.00      1.52 o 
  -6   3   0     1265.42     1199.11     11.30 o 
  -5   3   0      684.70      587.66      6.01 o 
  -4   3   0        6.05        3.83      1.52 o 
  -3   3   0      302.72      248.99      3.46 o 
  -2   3   0     2812.00     2871.75     28.57 o 
  -1   3   0        4.45        7.55      0.48 o 
   0   3   0       71.63       54.79      1.13 o 
   1   3   0       10.08       16.55      0.76 o 
   2   3   0     1288.46     1275.21     13.35 o 
   3   3   0      783.14      934.10      9.97 o 
   4   3   0      550.57      591.06      6.16 o 
   5   3   0      286.13      296.17      3.55 o 
   6   3   0     1405.52     1514.82     17.71 o 
   7   3   0       65.60       74.39      3.67 o 
   8   3   0       36.90       34.70      1.92 o 
   9   3   0      793.47      820.21     13.98 o 
  10   3   0        0.72       -1.86      2.05 o 
  11   3   0       37.29       36.31      5.42 o 
  12   3   0       11.84        9.16      4.27 o 
  13   3   0      280.97      284.29     10.34 o 
 -15   4   0       55.07       40.39      6.57 o 
 -14   4   0       21.43       21.18      3.15 o 
 -13   4   0       10.75       11.09      2.67 o 
 -12   4   0      118.07      123.35      4.89 o 
 -11   4   0      416.00      416.92      7.45 o 
 -10   4   0      301.23      294.65      5.26 o 
  -9   4   0      459.35      463.76      5.78 o 
  -8   4   0      252.47      245.82      3.63 o 
  -7   4   0     1665.23     1714.97     15.93 o 
  -6   4   0      219.66      192.36      3.92 o 
  -5   4   0     1976.74     2115.95     18.84 o 
  -4   4   0       19.29       18.23      1.85 o 
  -3   4   0     2003.49     1961.58     19.99 o 
  -2   4   0      808.25      859.97      9.27 o 
  -1   4   0      619.88      671.87      7.31 o 
   0   4   0     2033.90     1963.48     17.17 o 
   1   4   0     3092.75     3083.37     26.59 o 
   2   4   0      661.96      670.53      7.96 o 
   3   4   0     4869.21     4933.91     42.35 o 
   4   4   0     1179.22     1200.79     17.04 o 
   5   4   0       31.82       32.79      1.53 o 
   6   4   0     1089.12     1060.82     22.09 o 
   7   4   0     2969.93     3016.77     32.49 o 
   8   4   0      576.44      607.74      8.34 o 
   9   4   0      393.97      390.68      8.65 o 
  10   4   0      452.48      466.98     10.15 o 
  11   4   0       48.32       52.79      6.24 o 
  12   4   0      122.56      113.93      5.68 o 
  13   4   0      280.45      283.28      8.68 o 
 -15   5   0      323.97      308.34     13.46 o 
 -14   5   0       76.02       66.33      6.90 o 
 -13   5   0      138.39      129.05      8.54 o 
 -12   5   0      492.67      504.94      7.95 o 
 -11   5   0       24.58       24.85      2.04 o 
 -10   5   0     1235.06     1237.09     17.58 o 
  -9   5   0     1825.57     1852.19     17.51 o 
  -8   5   0       32.45       26.22      1.27 o 
  -7   5   0       48.12       61.49      1.68 o 
  -6   5   0     2929.18     2991.96     26.38 o 
  -5   5   0     4380.09     4563.64     39.38 o 
  -4   5   0      200.90      226.24      3.51 o 
  -3   5   0      320.81      256.14      3.59 o 
  -2   5   0     5637.90     5568.09     55.44 o 
  -1   5   0      573.28      589.31      5.64 o 
   0   5   0      140.97      126.85      1.78 o 
   1   5   0     7712.31     7999.57     68.99 o 
   3   5   0      385.82      379.71      4.21 o 
   4   5   0     1168.50     1128.16     10.66 o 
   5   5   0     2803.59     2569.97     73.57 o 
   6   5   0     1283.94     1306.71     14.99 o 
   7   5   0        7.69        9.71      1.50 o 
   8   5   0     1376.26     1354.98     20.08 o 
   9   5   0       33.70       33.93      6.07 o 
  10   5   0       26.09       22.06      2.99 o 
  11   5   0       12.23       12.07      2.78 o 
  12   5   0      183.01      187.73      6.94 o 
 -15   6   0      117.21      104.75      8.54 o 
 -14   6   0      371.72      357.92     13.79 o 
 -13   6   0        1.18       -0.53      2.19 o 
 -12   6   0      615.04      644.57     14.94 o 
 -11   6   0     1309.08     1292.37     19.70 o 
 -10   6   0     1375.38     1383.10     13.78 o 
  -9   6   0      236.82      246.23      3.75 o 
  -8   6   0     2525.43     2567.03     23.33 o 
  -7   6   0      196.30      171.74      2.76 o 
  -6   6   0      289.86      266.84      3.60 o 
  -5   6   0     4956.50     5384.53     46.34 o 
  -4   6   0      686.05      789.94      9.08 o 
  -3   6   0     1233.99     1506.78     15.96 o 
  -2   6   0       42.12       56.51      1.57 o 
  -1   6   0     4227.87     4535.95     43.46 o 
   0   6   0    18302.77    18452.80    159.03 o 
   1   6   0     2176.72     2234.47     19.74 o 
   2   6   0      656.06      630.21      7.06 o 
   3   6   0      194.07      191.65      3.07 o 
   4   6   0     2672.32     2708.42     28.26 o 
   5   6   0      522.53      471.80      6.68 o 
   6   6   0       38.25       31.67      2.28 o 
   7   6   0        7.16        7.77      1.38 o 
   8   6   0       31.90       35.47      3.08 o 
   9   6   0       17.03       17.29      2.73 o 
  10   6   0       99.03       97.01      4.89 o 
  11   6   0        4.44        3.04      2.53 o 
  12   6   0       27.49       27.62      3.77 o 
 -15   7   0       87.31       81.76      8.21 o 
 -14   7   0        5.41        4.27      4.60 o 
 -13   7   0       13.68       15.76      2.78 o 
 -12   7   0       74.53       75.65      4.02 o 
 -11   7   0      228.03      226.33      6.22 o 
 -10   7   0      372.75      385.34      6.62 o 
  -9   7   0      105.55       95.19      3.24 o 
  -8   7   0        6.09       12.28      1.33 o 
  -7   7   0       69.78       68.84      1.73 o 
  -6   7   0      389.96      340.91      5.85 o 
  -5   7   0     1173.35     1171.19     14.26 o 
  -4   7   0      162.41      167.32      5.54 o 
  -3   7   0     1438.85     1463.70     15.77 o 
  -2   7   0     2469.41     2575.54     26.48 o 
  -1   7   0       23.79       50.15      1.25 o 
   0   7   0      240.23      226.86      2.91 o 
   1   7   0     2844.84     2772.75     49.81 o 
   2   7   0      559.08      473.84      5.17 o 
   3   7   0       59.52       67.44      2.07 o 
   4   7   0      102.95      120.12      2.96 o 
   5   7   0       55.39       39.68      1.92 o 
   6   7   0        9.84       11.80      1.56 o 
   7   7   0       26.80       27.73      1.98 o 
   8   7   0      412.68      408.75     11.66 o 
   9   7   0       20.80       23.19      3.08 o 
  10   7   0       80.33       81.15     12.64 o 
  11   7   0       34.34       45.31      4.25 o 
 -15   8   0       90.44      102.78      8.54 o 
 -14   8   0        3.29        4.60      3.94 o 
 -13   8   0       29.38       31.16      3.39 o 
 -12   8   0      461.27      464.23      9.85 o 
 -11   8   0      204.37      194.10      5.89 o 
 -10   8   0      576.70      548.37      8.03 o 
  -9   8   0      556.71      565.11      8.44 o 
  -8   8   0       59.88       61.26      2.51 o 
  -7   8   0      698.79      722.77      9.20 o 
  -6   8   0        5.59        9.00      1.13 o 
  -5   8   0        3.18        7.08      1.44 o 
  -4   8   0     1889.64     1960.03     20.81 o 
  -3   8   0       71.23       55.08      1.81 o 
  -2   8   0      796.30      843.26      9.19 o 
  -1   8   0      367.59      319.61      3.83 o 
   0   8   0      282.67      229.26      3.41 o 
   1   8   0       63.36       62.39      2.18 o 
   2   8   0       14.96       10.19      0.86 o 
   3   8   0       41.89       52.98      2.07 o 
   4   8   0      282.44      269.66      4.73 o 
   5   8   0      334.10      334.01      6.18 o 
   6   8   0       25.13       22.66      1.88 o 
   7   8   0      553.88      558.61     13.25 o 
   8   8   0        3.54        0.07      2.19 o 
   9   8   0       54.23       59.44      4.18 o 
  10   8   0     1075.89     1114.96     19.40 o 
  11   8   0        1.33        0.51      2.78 o 
 -15   9   0        1.01        0.32      3.12 o 
 -14   9   0        1.22        1.92      2.67 o 
 -13   9   0      303.45      301.06      7.99 o 
 -12   9   0       72.47       71.26      4.16 o 
 -11   9   0      136.13      130.39      4.96 o 
 -10   9   0      336.37      322.96      5.77 o 
  -9   9   0       30.86       32.31      1.98 o 
  -8   9   0     1210.47     1221.05     14.43 o 
  -7   9   0     1632.68     1507.18     17.09 o 
  -6   9   0      184.91      187.29      3.76 o 
  -5   9   0      552.80      536.98      7.25 o 
  -4   9   0      118.23      142.87      3.02 o 
  -3   9   0      416.57      394.70      5.68 o 
  -2   9   0     2868.36     2808.73     34.24 o 
  -1   9   0       15.12       12.73      2.49 o 
   0   9   0      160.74      151.06      2.74 o 
   1   9   0      727.02      638.86      6.83 o 
   2   9   0     1266.52     1257.71     15.26 o 
   3   9   0      158.40      145.90      3.30 o 
   4   9   0     1175.12     1156.63     19.38 o 
   5   9   0     1581.69     1583.23     18.26 o 
   6   9   0      726.99      733.83     11.90 o 
   7   9   0        4.13        5.57      1.70 o 
   8   9   0      145.68      148.11      5.68 o 
   9   9   0      140.31      160.13      6.39 o 
  10   9   0        0.39        2.59      2.98 o 
 -15  10   0        1.91        3.61      3.61 o 
 -14  10   0       10.38       15.45      3.28 o 
 -13  10   0        0.73        0.81      2.60 o 
 -12  10   0       62.78       67.35      7.39 o 
 -11  10   0      500.98      523.15      8.22 o 
 -10  10   0      316.21      306.95      5.72 o 
  -9  10   0      546.19      494.96      7.55 o 
  -8  10   0     1930.17     1898.66     21.23 o 
  -7  10   0     2873.66     2846.98     30.20 o 
  -6  10   0       76.82       87.85      4.76 o 
  -5  10   0     3882.16     3750.66     38.73 o 
  -4  10   0     5790.09     5560.17     56.90 o 
  -3  10   0      282.13      300.04      4.86 o 
  -2  10   0       39.83       41.12      2.50 o 
  -1  10   0      401.60      347.07      5.31 o 
   0  10   0       27.25       19.05      1.66 o 
   1  10   0        1.77       11.44      4.32 o 
   2  10   0       56.18       59.43      2.21 o 
   3  10   0     1205.26     1180.12     13.99 o 
   4  10   0      639.05      581.69      8.39 o 
   5  10   0      381.08      386.43      6.46 o 
   6  10   0      314.88      309.39      5.84 o 
   7  10   0      517.66      515.65     10.94 o 
   8  10   0       65.54       72.85      4.57 o 
   9  10   0       60.48       59.32      4.25 o 
 -14  11   0      130.74      127.48      5.89 o 
 -13  11   0      324.60      345.69     13.79 o 
 -12  11   0      425.18      416.25      9.69 o 
 -11  11   0      193.53      175.10      4.86 o 
 -10  11   0      363.01      360.95      6.40 o 
  -9  11   0     1542.12     1497.84     17.64 o 
  -8  11   0       97.53       95.96      3.07 o 
  -7  11   0      803.43      712.68      9.58 o 
  -6  11   0      279.15      198.86      4.16 o 
  -5  11   0      346.80      302.73      5.23 o 
  -4  11   0      162.15      122.70      3.21 o 
  -3  11   0     1448.01     1463.29     16.69 o 
  -2  11   0      228.49      232.41      4.34 o 
  -1  11   0       19.02       31.71      1.73 o 
   0  11   0        0.79        2.83      1.14 o 
   1  11   0        8.02       10.34      2.96 o 
   2  11   0      452.61      451.25      6.73 o 
   3  11   0        3.67        4.98      1.36 o 
   4  11   0      802.50      798.41     10.65 o 
   5  11   0     1019.46     1041.88     13.41 o 
   6  11   0       55.97       57.78      4.18 o 
   7  11   0       15.37       16.33      2.78 o 
   8  11   0       84.33       87.40      7.55 o 
 -14  12   0       43.38       39.73      5.25 o 
 -13  12   0       21.72       19.21      3.78 o 
 -12  12   0      176.45      192.04      6.49 o 
 -11  12   0      258.07      251.01      6.84 o 
 -10  12   0      156.96      149.36      4.20 o 
  -9  12   0     1520.51     1462.34     17.45 o 
  -8  12   0      692.90      757.25     10.38 o 
  -7  12   0       42.00       27.15      3.38 o 
  -6  12   0       35.69       55.42      3.00 o 
  -5  12   0      731.95      653.15      9.02 o 
  -4  12   0      833.15      838.42     10.78 o 
  -3  12   0      876.56      824.73     10.65 o 
  -2  12   0        1.35        0.57      1.45 o 
  -1  12   0        4.52        4.19      1.26 o 
   0  12   0       28.60       20.22      3.28 o 
   1  12   0        1.36        1.69      5.58 o 
   2  12   0      330.44      283.26      6.78 o 
   3  12   0     1935.92     1854.32     36.94 o 
   4  12   0       56.21       56.62      3.46 o 
   5  12   0      176.53      192.15      4.69 o 
   6  12   0       35.88       33.14      2.49 o 
   7  12   0        1.79        1.19      2.53 o 
   8  12   0       49.70       49.62      5.09 o 
 -14  13   0       78.14       84.39      6.90 o 
 -13  13   0      180.89      182.24      9.19 o 
 -12  13   0      228.35      217.71      9.85 o 
 -11  13   0       27.97       28.91      2.36 o 
 -10  13   0       10.44        9.31      1.82 o 
  -9  13   0       37.66       34.57      2.81 o 
  -8  13   0      502.06      473.89      7.63 o 
  -7  13   0       33.98       42.63      2.32 o 
  -6  13   0      386.18      400.04      6.61 o 
  -5  13   0      795.69      728.76      9.96 o 
  -4  13   0      107.79       83.32      2.88 o 
  -3  13   0      185.98      207.56      4.45 o 
  -2  13   0      697.59      633.64      8.91 o 
  -1  13   0       24.45       20.28      2.29 o 
   0  13   0      215.01      195.63      5.60 o 
   1  13   0      352.73      308.12      7.33 o 
   2  13   0       46.53       35.19      2.84 o 
   3  13   0      256.95      260.02      6.94 o 
   4  13   0      411.42      388.18      8.76 o 
   5  13   0      108.46      103.16      5.04 o 
   6  13   0        4.97       -1.31      4.60 o 
   7  13   0       52.61       46.30      7.22 o 
 -13  14   0        0.60       -1.97      3.61 o 
 -12  14   0      101.75      100.13      5.33 o 
 -11  14   0       31.95       36.92      2.66 o 
 -10  14   0        1.72       -1.03      1.69 o 
  -9  14   0       39.48       40.34      5.25 o 
  -8  14   0       41.49       43.87      2.51 o 
  -7  14   0      854.92      816.57     11.16 o 
  -6  14   0        1.76        4.86      1.53 o 
  -5  14   0      963.78      925.68     10.69 o 
  -4  14   0      727.41      679.89      9.70 o 
  -3  14   0     1214.70     1135.99     14.22 o 
  -2  14   0      353.40      350.63      9.19 o 
  -1  14   0      237.49      219.23      6.07 o 
   0  14   0       91.49       83.85      4.10 o 
   1  14   0       37.63       33.90      4.43 o 
   2  14   0      481.12      466.49     13.13 o 
   3  14   0      270.18      264.54     12.81 o 
   4  14   0      386.97      384.01      8.99 o 
   5  14   0      155.32      153.31      5.83 o 
   6  14   0     1221.34     1207.74     31.52 o 
 -13  15   0       86.66       88.99      7.22 o 
 -12  15   0       89.85       83.41      6.57 o 
 -11  15   0      108.52      106.29      6.32 o 
 -10  15   0      191.02      201.51      5.12 o 
  -9  15   0       66.22       64.32      3.04 o 
  -8  15   0       14.86       13.91      2.02 o 
  -7  15   0       29.08       25.29      2.24 o 
  -6  15   0      745.41      731.30     10.48 o 
  -5  15   0      143.62      154.25      4.21 o 
  -4  15   0       41.21       36.94      2.38 o 
  -3  15   0      358.76      354.26      8.70 o 
  -2  15   0      238.61      234.12      6.39 o 
  -1  15   0      106.93       95.84      4.34 o 
   0  15   0      238.65      229.01      6.54 o 
   1  15   0      281.19      262.99     16.09 o 
   2  15   0       29.28       25.28      2.98 o 
   3  15   0      168.83      168.23      5.92 o 
   4  15   0      437.09      447.89     21.34 o 
   5  15   0      186.67      186.84     11.16 o 
 -12  16   0        1.98        0.66      3.94 o 
 -11  16   0      166.98      166.95      9.69 o 
 -10  16   0        7.78        9.38      2.13 o 
  -9  16   0       89.23       89.63      3.71 o 
  -8  16   0      349.26      348.90      6.81 o 
  -7  16   0      590.76      622.80      9.64 o 
  -6  16   0       51.84       53.80      2.89 o 
  -5  16   0      618.04      611.31      9.51 o 
  -4  16   0      823.47      837.62     11.70 o 
  -3  16   0       52.53       54.31      3.55 o 
  -2  16   0      198.99      203.72      6.31 o 
  -1  16   0       82.48       79.87      4.34 o 
   0  16   0      150.92      137.51      5.36 o 
   1  16   0       58.46       62.30      3.94 o 
   2  16   0        4.11        3.71      3.28 o 
   3  16   0      318.01      330.73      8.68 o 
 -11  17   0      302.79      317.20     12.48 o 
 -10  17   0       15.52       17.82      2.84 o 
  -9  17   0     1652.27     1692.83     20.74 o 
  -8  17   0       28.15       31.17      2.70 o 
  -7  17   0        4.55        4.00      2.31 o 
  -6  17   0       30.42       28.90      2.57 o 
  -5  17   0       20.64       24.55      2.41 o 
  -4  17   0      150.89      145.87      7.88 o 
  -3  17   0      834.79      813.71     14.63 o 
  -2  17   0        2.46        1.64      2.19 o 
  -1  17   0       20.31       26.06      3.15 o 
   0  17   0       34.89       52.20      3.87 o 
   1  17   0        2.55        3.45      2.67 o 
   2  17   0      239.50      248.84     10.51 o 
  -9  18   0       13.52       17.58      2.50 o 
  -8  18   0      556.14      575.23     13.14 o 
  -7  18   0       21.57       18.38      2.51 o 
  -6  18   0       99.81      113.76      4.29 o 
  -5  18   0       46.76       56.76      8.05 o 
  -4  18   0      307.96      322.27      8.42 o 
  -3  18   0       21.48       21.71      3.15 o 
  -2  18   0      154.90      164.09      6.22 o 
  -1  18   0        4.14        1.69      2.46 o 
   0  18   0        2.70        5.09      2.67 o 
  -6  19   0      559.97      592.05     18.39 o 
  -5  19   0        6.41        2.40      2.49 o 
  -4  19   0       22.99       23.23      3.39 o 
   3 -19   1      248.26      245.27      8.70 o 
   4 -19   1        7.02        8.32      6.73 o 
   5 -19   1       13.25       18.72      4.27 o 
   6 -19   1        9.28       15.56      3.08 o 
   7 -19   1     1236.63     1259.34     24.68 o 
   0 -18   1      151.32      138.57      9.52 o 
   1 -18   1       49.06       47.28      3.87 o 
   2 -18   1      401.63      393.99     15.76 o 
   3 -18   1      133.59      127.52      5.36 o 
   4 -18   1        1.67        1.48      2.43 o 
   5 -18   1      279.00      274.30      8.21 o 
   6 -18   1      191.38      210.14      5.45 o 
   7 -18   1      102.18      109.32      4.22 o 
   8 -18   1      744.41      763.37     11.60 o 
   9 -18   1      704.20      753.99     11.52 o 
  -2 -17   1       27.06       25.41      3.39 o 
  -1 -17   1        2.53        0.39      2.96 o 
   0 -17   1       92.15      106.93      9.36 o 
   1 -17   1        2.71        3.57      2.36 o 
   2 -17   1       66.76       52.10      3.78 o 
   3 -17   1      111.08      106.29      4.81 o 
   4 -17   1       29.39       24.07      2.96 o 
   5 -17   1       16.48       18.50      2.26 o 
   6 -17   1       22.08       26.16      3.59 o 
   7 -17   1      383.50      391.57      7.30 o 
   8 -17   1      215.44      220.67      5.53 o 
   9 -17   1       87.97       89.41      4.82 o 
  10 -17   1      258.55      273.50      6.32 o 
  11 -17   1       44.62       47.16      3.38 o 
  -4 -16   1       18.24       19.57      3.39 o 
  -3 -16   1       72.36       79.47      4.49 o 
  -2 -16   1       16.45       12.50      2.84 o 
  -1 -16   1       40.70       37.31      3.39 o 
   0 -16   1       10.27        8.27      2.60 o 
   1 -16   1       96.05       93.69      4.93 o 
   2 -16   1       30.70       33.17      3.08 o 
   3 -16   1       16.60       19.17      2.60 o 
   4 -16   1      254.36      250.52      5.45 o 
   5 -16   1      620.66      610.56     10.17 o 
   6 -16   1      303.38      304.02      6.20 o 
   7 -16   1       49.41       53.80      2.94 o 
   8 -16   1      149.20      148.97      4.41 o 
   9 -16   1       43.82       44.28      2.85 o 
  10 -16   1       19.29       17.28      2.91 o 
  11 -16   1      301.81      307.38      8.59 o 
  12 -16   1       49.57       46.00      4.16 o 
  -5 -15   1      389.15      403.06      9.62 o 
  -4 -15   1      596.40      652.62     12.78 o 
  -3 -15   1       21.63       23.02      3.08 o 
  -2 -15   1       18.08       26.77      3.08 o 
  -1 -15   1      338.22      345.01      8.36 o 
   0 -15   1       88.12       90.61      8.87 o 
   1 -15   1       50.67       50.91      3.39 o 
   2 -15   1      491.76      480.85      9.68 o 
   3 -15   1      453.29      424.55      7.15 o 
   4 -15   1      812.79      817.48     11.32 o 
   5 -15   1       56.95       50.59      2.30 o 
   6 -15   1      598.61      587.10     12.61 o 
   7 -15   1      614.42      630.70      9.51 o 
   8 -15   1       86.41       83.40      3.43 o 
   9 -15   1      369.88      374.13      8.64 o 
  10 -15   1      105.77      113.86      3.91 o 
  11 -15   1       10.80       12.53      2.76 o 
  12 -15   1        9.09       10.05      4.60 o 
  -6 -14   1        7.84        1.48      2.53 o 
  -5 -14   1      435.94      429.05      9.78 o 
  -4 -14   1       10.68       12.62      2.79 o 
  -3 -14   1      104.52       95.77      4.34 o 
  -2 -14   1      245.63      239.90      6.47 o 
  -1 -14   1        1.00        1.61      1.94 o 
   0 -14   1       29.47       31.85      2.67 o 
   1 -14   1     1309.67     1178.61     18.23 o 
   2 -14   1      590.41      580.39     10.75 o 
   3 -14   1      225.88      185.72      4.38 o 
   4 -14   1        3.16        3.95      1.42 o 
   5 -14   1     1270.40     1234.11     15.14 o 
   6 -14   1      607.48      615.47      9.11 o 
   7 -14   1      376.44      373.16      6.60 o 
   8 -14   1      533.01      528.59      8.37 o 
   9 -14   1       26.27       25.11      2.21 o 
  10 -14   1      106.14      103.94      3.72 o 
  11 -14   1       18.54       19.55      3.13 o 
  12 -14   1        2.45        0.33      2.52 o 
  13 -14   1        1.65       -1.67      3.45 o 
  -6 -13   1       10.35       11.56      2.67 o 
  -5 -13   1        1.88        1.71      2.19 o 
  -4 -13   1       69.20       66.56      5.91 o 
  -3 -13   1      297.06      287.25     10.67 o 
  -2 -13   1       79.58       67.73      3.94 o 
  -1 -13   1      435.94      391.17      8.27 o 
   0 -13   1      119.65      103.52      4.18 o 
   1 -13   1        5.84       10.20      1.88 o 
   2 -13   1       19.03       22.69      2.24 o 
   3 -13   1     1576.61     1450.40     17.06 o 
   4 -13   1        6.05       19.46      1.81 o 
   5 -13   1        3.55       12.80      1.71 o 
   6 -13   1      616.63      589.72      8.58 o 
   7 -13   1      223.92      208.88      5.02 o 
   8 -13   1       43.37       45.91      2.51 o 
   9 -13   1        6.04        4.97      1.62 o 
  10 -13   1       94.20      101.36      3.62 o 
  11 -13   1      663.46      680.27     23.64 o 
  12 -13   1      237.86      253.73     12.97 o 
  13 -13   1        5.89        5.99      3.45 o 
  14 -13   1      123.46      131.28      6.26 o 
  -8 -12   1       44.79       45.51      3.94 o 
  -7 -12   1        1.36        0.55      1.72 o 
  -6 -12   1      254.36      252.81      5.58 o 
  -5 -12   1       23.38       20.50      2.04 o 
  -4 -12   1        4.04        2.78      1.44 o 
  -3 -12   1     1345.76     1258.96     18.98 o 
  -2 -12   1      508.25      433.52      8.59 o 
  -1 -12   1        0.99       -0.93      1.50 o 
   0 -12   1        6.53        1.71      1.64 o 
   1 -12   1     1432.78     1501.18     17.18 o 
   2 -12   1     2787.35     2776.38     29.55 o 
   3 -12   1     5231.36     4892.00     43.94 o 
   4 -12   1        4.34        6.98      1.38 o 
   5 -12   1       19.46       24.80      1.76 o 
   6 -12   1      650.01      590.07      8.38 o 
   7 -12   1      226.83      177.13      4.14 o 
   8 -12   1     1653.89     1601.89     18.65 o 
   9 -12   1      401.25      444.22      8.68 o 
  10 -12   1      123.11       98.17      3.41 o 
  11 -12   1      146.57      136.27      5.45 o 
  12 -12   1      481.19      478.36     24.30 o 
  13 -12   1      127.08      117.60      5.56 o 
  14 -12   1        4.94        9.84      3.31 o 
  -9 -11   1       40.20       38.08      9.19 o 
  -8 -11   1        4.84        2.01      2.49 o 
  -7 -11   1       90.67       89.69      3.55 o 
  -6 -11   1       14.89       12.82      2.09 o 
  -5 -11   1      510.17      530.58      8.16 o 
  -4 -11   1     1143.86     1113.56     13.75 o 
  -3 -11   1      462.51      441.44      6.81 o 
  -2 -11   1       20.29       20.01      3.09 o 
  -1 -11   1       47.18       81.11      6.90 o 
   0 -11   1       29.15       39.75      2.86 o 
   1 -11   1       27.26       33.09      3.00 o 
   2 -11   1      239.47      256.33      4.90 o 
   3 -11   1      822.27      815.44     10.21 o 
   4 -11   1     2495.85     2396.50     25.72 o 
   5 -11   1     5748.14     5623.48     57.00 o 
   6 -11   1     1830.26     1708.80     19.29 o 
   7 -11   1      523.49      576.30      8.17 o 
   8 -11   1       12.54       10.09      1.53 o 
   9 -11   1      675.97      652.71      9.24 o 
  10 -11   1      525.46      498.89      7.82 o 
  11 -11   1      317.07      308.78      7.88 o 
  12 -11   1       26.44       30.60      3.36 o 
  13 -11   1       24.42       24.70      3.31 o 
  14 -11   1        3.40        2.85      2.76 o 
 -10 -10   1       29.78       34.93      4.01 o 
  -9 -10   1       77.11       76.87      4.89 o 
  -8 -10   1      212.02      204.75      6.71 o 
  -7 -10   1      404.19      424.99      8.69 o 
  -6 -10   1       39.94       44.32      2.40 o 
  -5 -10   1       54.04       48.60      2.43 o 
  -4 -10   1      658.15      642.99      8.88 o 
  -3 -10   1     2324.32     2318.51     25.04 o 
  -2 -10   1      155.18      189.81      3.77 o 
  -1 -10   1      125.33      140.07      3.06 o 
   0 -10   1      351.79      316.62      4.11 o 
   1 -10   1      430.06      374.39      5.95 o 
   2 -10   1      703.36      742.23      8.13 o 
   3 -10   1       48.64       49.65      1.95 o 
   4 -10   1      624.83      688.53     12.16 o 
   5 -10   1        4.82        3.64      1.11 o 
   6 -10   1       35.95       38.33      4.85 o 
   7 -10   1        5.52        5.40      1.19 o 
   8 -10   1       86.29      100.57      3.04 o 
   9 -10   1     1282.09     1214.07     14.71 o 
  10 -10   1       48.51       43.53      2.30 o 
  11 -10   1      148.46      150.43      5.42 o 
  12 -10   1      345.71      342.30      8.69 o 
  13 -10   1       82.09       82.55      4.63 o 
  14 -10   1       67.11       68.46      4.57 o 
 -10  -9   1      120.87      131.95      5.99 o 
  -9  -9   1       53.94       51.59      9.69 o 
  -8  -9   1      166.02      182.76      6.07 o 
  -7  -9   1       66.25       64.71      3.32 o 
  -6  -9   1      580.67      592.07      8.56 o 
  -5  -9   1      211.03      192.06      4.12 o 
  -4  -9   1     2142.72     2050.91     22.46 o 
  -3  -9   1      151.06      153.91      5.32 o 
  -2  -9   1      755.86      709.58      8.96 o 
  -1  -9   1     1281.23     1197.96     11.51 o 
   0  -9   1      792.24      762.37      7.77 o 
   1  -9   1      431.18      442.25      4.92 o 
   2  -9   1       15.71       22.96      1.25 o 
   3  -9   1     2182.39     2194.27     23.20 o 
   4  -9   1      234.23      223.53      4.05 o 
   5  -9   1        1.84        5.53      1.72 o 
   6  -9   1     5443.78     5438.56     54.98 o 
   7  -9   1     1986.22     1898.64     21.83 o 
   8  -9   1      330.19      321.40      5.55 o 
   9  -9   1       11.93       17.47      1.80 o 
  10  -9   1      405.08      401.40      6.62 o 
  11  -9   1        2.02        0.33      3.12 o 
  12  -9   1      134.93      122.02      5.19 o 
  13  -9   1       51.43       59.49      4.02 o 
  14  -9   1      248.59      256.66      7.71 o 
  15  -9   1        5.03        4.00      4.76 o 
 -11  -8   1      108.97      109.60      5.68 o 
 -10  -8   1       76.76       85.63      4.96 o 
  -9  -8   1     1507.15     1512.53     26.27 o 
  -8  -8   1        6.57        7.92      1.78 o 
  -7  -8   1      178.70      184.99      4.44 o 
  -6  -8   1      501.51      516.95      7.68 o 
  -5  -8   1       82.20       95.34      4.13 o 
  -4  -8   1      773.55      830.51     10.29 o 
  -3  -8   1      968.81     1040.08     12.13 o 
  -2  -8   1     2890.36     2960.14     30.55 o 
  -1  -8   1      208.53      231.39      3.10 o 
   0  -8   1      458.86      425.00      4.76 o 
   1  -8   1       90.85      148.35      2.22 o 
   2  -8   1     3627.45     3759.52     38.15 o 
   3  -8   1      167.85      167.86      3.15 o 
   4  -8   1      469.34      465.29      6.81 o 
   5  -8   1      632.03      647.72      8.25 o 
   6  -8   1      310.86      301.70      9.69 o 
   7  -8   1     1446.80     1405.46     15.93 o 
   8  -8   1       75.76       79.60      4.21 o 
   9  -8   1      462.42      456.46      7.50 o 
  10  -8   1      521.27      486.28     11.66 o 
  11  -8   1      226.29      222.41      6.45 o 
  12  -8   1      111.95      117.95      8.21 o 
  13  -8   1        5.94        6.98      2.67 o 
  14  -8   1        0.87        5.02      2.98 o 
  15  -8   1      131.66      140.21      9.85 o 
 -11  -7   1      238.73      262.69     10.51 o 
 -10  -7   1        3.77        7.88      2.53 o 
  -9  -7   1      106.44       98.74      4.89 o 
  -8  -7   1      597.98      605.65     20.19 o 
  -7  -7   1       81.25       87.97      2.99 o 
  -6  -7   1        1.67        4.07      2.04 o 
  -5  -7   1       61.74       51.65      2.15 o 
  -4  -7   1      142.39      122.80      2.88 o 
  -3  -7   1      107.72       93.74      2.90 o 
  -2  -7   1     1386.90     1359.01     20.41 o 
  -1  -7   1      132.28      227.23      2.91 o 
   0  -7   1     5922.63     6128.90     56.78 o 
   1  -7   1      329.22      264.41      4.39 o 
   2  -7   1      809.27      710.78     10.79 o 
   3  -7   1     4103.58     4158.96     41.80 o 
   4  -7   1     2360.18     2494.77     25.84 o 
   5  -7   1     1720.53     1628.85     14.98 o 
   6  -7   1      970.91      868.79      8.63 o 
   7  -7   1       98.52      100.98      2.04 o 
   8  -7   1      524.64      539.23      7.46 o 
   9  -7   1      138.72      139.38      3.51 o 
  10  -7   1      237.66      248.26      6.45 o 
  11  -7   1        7.03        7.13      2.36 o 
  12  -7   1        0.54        3.82      3.28 o 
  13  -7   1      680.03      658.09     12.81 o 
  14  -7   1        1.23        0.99      4.60 o 
  15  -7   1        0.13        2.96      4.93 o 
 -12  -6   1       12.29       11.93      3.28 o 
 -11  -6   1       46.68       47.37      3.94 o 
 -10  -6   1      422.85      428.24      9.77 o 
  -9  -6   1      105.54      103.86      4.81 o 
  -8  -6   1      521.04      512.02      7.66 o 
  -7  -6   1       94.55       89.64      2.89 o 
  -6  -6   1      904.23      889.49     10.96 o 
  -5  -6   1      181.78      198.43      4.05 o 
  -4  -6   1      263.74      248.23      4.03 o 
  -3  -6   1      186.48      147.94      2.13 o 
  -2  -6   1      273.25      230.71      3.32 o 
  -1  -6   1     3334.74     3472.42     48.68 o 
   0  -6   1     3334.43     3421.87     36.91 o 
   1  -6   1     8114.51     8447.53     89.20 o 
   2  -6   1     1442.37     1513.97     15.88 o 
   3  -6   1      137.91      113.12      2.21 o 
   4  -6   1      299.99      416.37      5.73 o 
   5  -6   1      341.72      326.45      6.41 o 
   6  -6   1      404.29      429.96      5.96 o 
   7  -6   1        2.08       11.33      4.12 o 
   8  -6   1      294.24      302.24      4.11 o 
   9  -6   1      167.47      150.49      3.81 o 
  10  -6   1      132.83      126.31      3.51 o 
  11  -6   1     1472.99     1462.31     22.00 o 
  12  -6   1       84.09       85.87      6.24 o 
  13  -6   1       45.57       45.46      3.63 o 
  14  -6   1       12.80       18.06      5.58 o 
  15  -6   1      174.78      180.27     10.84 o 
 -12  -5   1       45.42       58.25      5.25 o 
 -11  -5   1       45.80       47.18      7.72 o 
 -10  -5   1      112.57      115.12      4.97 o 
  -9  -5   1        1.25       -0.99      2.79 o 
  -8  -5   1      251.25      254.58      4.86 o 
  -7  -5   1        1.33        1.11      1.16 o 
  -6  -5   1     1365.28     1341.08     15.26 o 
  -5  -5   1     2750.02     2737.18     59.77 o 
  -4  -5   1      827.27      797.11      9.36 o 
  -3  -5   1      443.83      440.13      5.65 o 
  -2  -5   1      366.43      382.13      4.09 o 
  -1  -5   1     2319.71     2300.78     22.89 o 
   0  -5   1     4178.47     4267.06     54.86 o 
   1  -5   1      561.08      622.52      7.00 o 
   2  -5   1      113.26      157.97      9.29 o 
   3  -5   1     1910.56     1974.57     20.30 o 
   4  -5   1       49.98       80.95      1.45 o 
   5  -5   1     5974.92     6297.43     53.92 o 
   6  -5   1      518.14      547.24      6.40 o 
   7  -5   1      872.15      877.85      9.29 o 
   8  -5   1       12.27       13.97      1.18 o 
   9  -5   1     3110.49     3137.75     28.32 o 
  10  -5   1     1481.73     1495.74     20.27 o 
  11  -5   1      370.44      377.96      7.43 o 
  12  -5   1        3.16        1.66      1.58 o 
  13  -5   1     1529.55     1548.58     35.46 o 
  14  -5   1      188.14      175.68     10.18 o 
  15  -5   1     1074.73     1104.30     28.90 o 
 -13  -4   1       57.31       60.30      4.65 o 
 -12  -4   1       37.30       37.35      3.77 o 
 -11  -4   1        2.98        6.55      2.49 o 
 -10  -4   1      415.21      423.32      9.35 o 
  -9  -4   1     1144.59     1104.53     13.66 o 
  -8  -4   1      111.91      105.65      3.31 o 
  -7  -4   1     2755.18     2804.56     29.58 o 
  -6  -4   1     1369.35     1348.50     15.08 o 
  -5  -4   1       35.70       28.04      1.42 o 
  -4  -4   1        5.45        3.89      0.84 o 
  -3  -4   1     3638.56     3545.89     35.60 o 
  -2  -4   1     1397.48     1238.04     13.10 o 
  -1  -4   1       38.33       52.79      1.54 o 
   0  -4   1      418.32      422.95      4.17 o 
   1  -4   1     9498.78     9390.65    163.53 o 
   2  -4   1      984.46     1005.67     10.59 o 
   3  -4   1      307.67      305.61      3.41 o 
   4  -4   1     3247.37     3202.15     32.50 o 
   5  -4   1      176.37      225.86      2.91 o 
   6  -4   1     1503.44     1597.35     28.34 o 
   7  -4   1      220.30      222.57      4.08 o 
   8  -4   1       47.51       36.66      1.52 o 
   9  -4   1     1075.01     1047.85     12.65 o 
  10  -4   1      123.51      129.16      3.46 o 
  11  -4   1      591.59      614.40      9.13 o 
  12  -4   1       87.58       86.09      5.75 o 
  13  -4   1      828.71      841.06     14.87 o 
  14  -4   1        3.81        1.90      2.49 o 
  15  -4   1       10.74       12.81      5.58 o 
 -13  -3   1       18.03       23.99      3.52 o 
 -12  -3   1      565.16      573.73     24.46 o 
 -11  -3   1       19.03       19.49      2.91 o 
 -10  -3   1      102.75      100.70      4.57 o 
  -9  -3   1      154.42      178.13      4.13 o 
  -8  -3   1      613.48      616.44      8.38 o 
  -7  -3   1       71.67       75.33      2.44 o 
  -6  -3   1       16.25       15.69      1.38 o 
  -5  -3   1        3.67        9.18      0.53 o 
  -4  -3   1       10.92        4.26      1.32 o 
  -3  -3   1      550.44      595.92      6.86 o 
  -2  -3   1      622.78      619.40     14.81 o 
  -1  -3   1     7771.61     8545.80    289.16 o 
   0  -3   1       28.23       45.39      4.66 o 
   1  -3   1     3265.59     3486.91     34.64 o 
   2  -3   1     1737.89     1856.03     18.85 o 
   3  -3   1      560.18      518.39      5.02 o 
   4  -3   1      978.13     1029.90      9.45 o 
   5  -3   1      332.25      300.74      3.55 o 
   6  -3   1     1293.64     1316.00     12.35 o 
   7  -3   1     3862.33     3996.29     60.55 o 
   8  -3   1      427.42      489.62      5.73 o 
   9  -3   1       61.79       54.45      2.23 o 
  10  -3   1     1633.57     1643.43     18.96 o 
  11  -3   1       22.18       22.49      1.98 o 
  12  -3   1      262.78      253.90      6.86 o 
  13  -3   1       50.68       50.77      3.70 o 
  14  -3   1       60.04       60.13      4.18 o 
 -14  -2   1       99.62      111.45      5.75 o 
 -13  -2   1      108.29      108.03      5.44 o 
 -12  -2   1       42.61       39.51      3.63 o 
 -11  -2   1      357.71      362.09      9.52 o 
 -10  -2   1      516.71      533.02     10.42 o 
  -9  -2   1      223.30      236.70      4.56 o 
  -8  -2   1       16.56       15.77      1.46 o 
  -7  -2   1      327.30      286.12      5.99 o 
  -6  -2   1     1602.69     1710.56     15.65 o 
  -5  -2   1      581.57      644.38      6.42 o 
  -4  -2   1       63.64       58.12      1.12 o 
  -3  -2   1     2661.16     2617.56     33.32 o 
  -1  -2   1      942.75     1001.66     10.28 o 
   0  -2   1       42.25       36.45      1.31 o 
   1  -2   1     3497.20     3568.79     44.87 o 
   2  -2   1     2886.28     2886.91     50.25 o 
   3  -2   1      105.76      122.05      1.61 o 
   4  -2   1     1970.11     1828.05     16.22 o 
   5  -2   1        6.03        5.79      0.62 o 
   6  -2   1       72.26       75.28      1.68 o 
   7  -2   1     2074.58     2157.77     19.64 o 
   8  -2   1     1051.19     1047.58     10.48 o 
   9  -2   1      107.44      103.69      2.96 o 
  10  -2   1      482.71      523.22      7.76 o 
  11  -2   1      597.31      591.34     12.64 o 
  12  -2   1      121.62      119.94     10.67 o 
  13  -2   1       57.37       62.12      4.10 o 
  14  -2   1       28.28       25.24      3.46 o 
 -14  -1   1        3.94        3.59      2.91 o 
 -13  -1   1      130.14      144.81      5.92 o 
 -12  -1   1      213.82      216.83      6.78 o 
 -11  -1   1      629.44      618.60     11.78 o 
 -10  -1   1      135.66      133.06      4.72 o 
  -9  -1   1      749.33      722.94      9.47 o 
  -8  -1   1     1143.38     1141.64     13.25 o 
  -7  -1   1      649.97      653.97      6.95 o 
  -6  -1   1      650.09      658.74      6.72 o 
  -5  -1   1      830.57      932.83      8.86 o 
  -4  -1   1      147.41      140.66      1.92 o 
  -2  -1   1       13.55       12.96      1.51 o 
  -1  -1   1    10130.47     9756.05    141.36 o 
   1  -1   1     9555.57     9756.17    122.45 o 
   2  -1   1     4118.48     4139.85     69.71 o 
   3  -1   1     1181.73     1292.21     15.85 o 
   4  -1   1       65.50       43.72      1.46 o 
   5  -1   1      159.68      168.64      2.32 o 
   6  -1   1     1564.64     1683.17     15.41 o 
   7  -1   1       18.88       24.61      2.04 o 
   8  -1   1      335.06      336.42      4.44 o 
   9  -1   1        6.94        8.52      1.36 o 
  10  -1   1        2.52        1.68      1.88 o 
  11  -1   1       93.68       91.38      4.25 o 
  12  -1   1       27.50       21.99      3.78 o 
  13  -1   1      197.34      221.05      7.10 o 
  14  -1   1        1.58        2.48      3.28 o 
 -14   0   1      120.13      121.70      5.76 o 
 -13   0   1       48.73       42.00      3.70 o 
 -12   0   1      397.18      381.89     13.46 o 
 -11   0   1      144.95      149.67      5.91 o 
 -10   0   1       74.05       70.19      3.63 o 
  -9   0   1      264.15      273.57      4.86 o 
  -8   0   1       50.26       61.21      1.78 o 
  -7   0   1      918.66      847.76      9.36 o 
  -6   0   1     1654.81     1678.52     15.31 o 
  -5   0   1      176.40      143.61      2.11 o 
  -4   0   1        3.04        3.54      0.76 o 
  -3   0   1     2195.03     2357.87     20.45 o 
  -2   0   1     1223.50     1136.14     51.09 o 
   2   0   1     8459.49     9020.58    157.35 o 
   3   0   1        9.76        5.54      1.46 o 
   4   0   1     5429.34     6000.89    150.95 o 
   5   0   1     4159.12     4452.53     38.38 o 
   6   0   1      724.61      763.75      7.66 o 
   7   0   1      304.84      322.89      4.11 o 
   8   0   1        9.32       13.51      1.12 o 
   9   0   1      246.86      215.08      6.90 o 
  10   0   1      130.73      109.18      4.42 o 
  11   0   1      878.58      855.85     14.91 o 
  12   0   1       89.42      104.11      5.13 o 
  13   0   1       35.60       39.08      3.87 o 
  14   0   1      580.76      606.84     12.99 o 
 -14   1   1        0.88        1.05      2.73 o 
 -13   1   1       24.27       24.59      3.15 o 
 -12   1   1      633.83      638.64     13.79 o 
 -11   1   1      445.72      454.98      9.35 o 
 -10   1   1      858.72      865.85     14.11 o 
  -9   1   1       54.24       42.55      1.63 o 
  -8   1   1     1509.98     1467.56     14.83 o 
  -7   1   1        1.39        3.61      0.81 o 
  -6   1   1     4588.69     4860.13     46.01 o 
  -5   1   1     1897.86     1816.47     23.08 o 
  -4   1   1      826.20      862.22      7.99 o 
  -3   1   1       23.33       25.26      0.73 o 
  -2   1   1     2397.81     2290.71     23.55 o 
   1   1   1     2871.64     3145.16     39.99 o 
   2   1   1     7573.67     7619.69    151.05 o 
   3   1   1      434.88      501.62      5.17 o 
   4   1   1     1133.89     1208.77     10.99 o 
   5   1   1        3.64       14.12      0.77 o 
   6   1   1       67.25       50.58      2.56 o 
   7   1   1      507.86      531.89      6.26 o 
   8   1   1      118.69      156.87     25.78 o 
   9   1   1     1450.07     1405.53     21.07 o 
  10   1   1      267.98      239.24      6.45 o 
  11   1   1      356.62      341.03      8.42 o 
  12   1   1      277.03      286.01      8.04 o 
  13   1   1      310.94      330.68     19.54 o 
 -15   2   1        0.28       -2.73      2.73 o 
 -14   2   1       26.32       31.53      5.75 o 
 -13   2   1      420.19      425.42      9.68 o 
 -12   2   1      311.31      316.39      7.80 o 
 -11   2   1      479.01      500.31      9.82 o 
 -10   2   1      866.27      884.45      9.52 o 
  -9   2   1      767.37      776.30      8.38 o 
  -8   2   1      584.68      600.40      6.67 o 
  -7   2   1     2395.01     2533.74     22.69 o 
  -6   2   1     1205.57     1201.44     11.26 o 
  -5   2   1       14.18       14.52      0.73 o 
  -4   2   1      145.00      150.90      1.96 o 
  -3   2   1     2490.32     2563.41     28.05 o 
  -2   2   1     7547.66     7249.30    115.69 o 
  -1   2   1     1502.14     1574.43     19.72 o 
   0   2   1      225.78      220.17      2.64 o 
   1   2   1     1581.27     1591.88     16.07 o 
   2   2   1      320.49      299.67      3.53 o 
   3   2   1     5256.02     5490.70     46.87 o 
   4   2   1      165.96      142.69      2.05 o 
   5   2   1     3572.24     3528.46     30.78 o 
   6   2   1      182.38      194.18      2.80 o 
   7   2   1      314.22      311.74      4.91 o 
   8   2   1      131.28      132.37      4.57 o 
   9   2   1      305.21      292.64      7.10 o 
  10   2   1      166.62      178.62      6.40 o 
  11   2   1      487.36      522.42     10.94 o 
  12   2   1        3.74        7.72      5.25 o 
  13   2   1       71.65       78.51      4.89 o 
 -15   3   1      193.63      184.61      6.86 o 
 -14   3   1       85.98       91.30      4.96 o 
 -13   3   1      155.43      156.75      5.60 o 
 -12   3   1      394.99      387.34      8.51 o 
 -11   3   1       15.81       15.37      1.87 o 
 -10   3   1       61.29       62.02      2.15 o 
  -9   3   1        7.82        6.72      1.09 o 
  -8   3   1      490.75      483.77      5.68 o 
  -7   3   1      581.71      546.50      6.10 o 
  -6   3   1     1363.16     1311.74     12.25 o 
  -5   3   1     1894.80     1873.32     16.76 o 
  -4   3   1      891.89      854.49      7.99 o 
  -3   3   1      512.72      530.55      5.11 o 
  -2   3   1     4189.77     4214.03     41.74 o 
  -1   3   1     1434.76     1478.84     15.08 o 
   0   3   1       95.94       90.75      2.30 o 
   1   3   1      826.28      839.41     15.40 o 
   2   3   1     1563.82     1447.30     12.93 o 
   3   3   1       17.77       40.95      1.18 o 
   4   3   1       23.74       28.30      1.33 o 
   5   3   1     1434.38     1478.96     14.08 o 
   6   3   1     2086.06     2092.68     31.52 o 
   7   3   1      361.65      369.60      5.58 o 
   8   3   1       70.95       76.55      5.25 o 
   9   3   1     1462.73     1512.80     22.80 o 
  10   3   1       81.06       76.10      4.25 o 
  11   3   1      126.43      116.95      5.44 o 
  12   3   1       49.53       55.68      8.37 o 
  13   3   1       33.93       33.40      3.94 o 
 -15   4   1       51.13       34.81      6.57 o 
 -14   4   1       36.22       36.19      4.10 o 
 -13   4   1       11.54       12.51      2.60 o 
 -12   4   1       23.08       25.31      2.67 o 
 -11   4   1      464.13      464.93      7.22 o 
 -10   4   1     1580.73     1602.36     24.36 o 
  -9   4   1      410.66      419.01      5.35 o 
  -8   4   1      187.74      183.28      3.01 o 
  -7   4   1      615.81      609.98      6.59 o 
  -6   4   1     6422.54     6748.58     57.75 o 
  -5   4   1     2829.99     2968.17     25.94 o 
  -4   4   1     2436.60     2570.75     22.50 o 
  -3   4   1     3252.66     3128.54     34.94 o 
  -2   4   1     1261.33     1317.40     29.18 o 
  -1   4   1       33.08       44.59      1.37 o 
   0   4   1     1636.34     1729.73     17.85 o 
   1   4   1     3493.40     3531.20     30.40 o 
   2   4   1      411.46      433.27      6.78 o 
   3   4   1     1823.01     1939.43     17.26 o 
   4   4   1      183.46      176.94      2.50 o 
   5   4   1      235.98      228.75      3.45 o 
   6   4   1       58.12       70.16      2.37 o 
   7   4   1      459.33      435.18      6.36 o 
   8   4   1      238.05      244.67      6.54 o 
   9   4   1      569.53      552.74     10.98 o 
  10   4   1       41.97       48.37      3.70 o 
  11   4   1       18.37       24.57      3.28 o 
  12   4   1        9.90       10.78      3.08 o 
 -15   5   1        3.01        2.96      5.25 o 
 -14   5   1      115.26      111.32      8.87 o 
 -13   5   1      104.21       98.18      7.55 o 
 -12   5   1      228.53      241.97      6.65 o 
 -11   5   1      248.14      249.10      4.88 o 
 -10   5   1       41.60       40.34      1.78 o 
  -9   5   1      788.72      790.93      8.83 o 
  -8   5   1     2543.18     2616.43     23.68 o 
  -7   5   1        0.89        5.03      0.80 o 
  -6   5   1       30.30       52.91      1.43 o 
  -5   5   1      586.11      633.62      6.45 o 
  -4   5   1      129.72      102.22      1.66 o 
  -3   5   1     2128.52     2308.60     23.66 o 
  -2   5   1      693.88      605.81      8.12 o 
  -1   5   1     6610.64     6799.41     58.91 o 
   0   5   1      586.66      617.47      6.05 o 
   1   5   1     6455.74     6928.51     59.51 o 
   2   5   1     1539.61     1544.40     14.03 o 
   3   5   1      795.01      733.28      7.24 o 
   4   5   1      124.81      132.00      2.21 o 
   5   5   1      469.86      434.51      6.16 o 
   6   5   1      143.43      149.01      3.35 o 
   7   5   1       46.04       43.88      2.07 o 
   8   5   1      618.27      598.94     15.10 o 
   9   5   1      217.45      237.49      6.86 o 
  10   5   1      232.10      236.48      7.33 o 
  11   5   1      720.36      733.24     19.37 o 
  12   5   1       41.08       43.70      6.73 o 
 -15   6   1       28.17       32.18      5.91 o 
 -14   6   1      730.92      721.42     20.36 o 
 -13   6   1       12.88       19.15      2.73 o 
 -12   6   1       37.17       37.95      3.94 o 
 -11   6   1      272.25      275.36      5.38 o 
 -10   6   1       28.52       27.34      1.59 o 
  -9   6   1      155.74      156.73      2.96 o 
  -8   6   1      947.55      989.37     12.56 o 
  -7   6   1     2024.05     1970.12     18.10 o 
  -6   6   1      310.64      300.78      3.74 o 
  -5   6   1      262.73      244.73      3.06 o 
  -4   6   1      124.71       72.87      1.71 o 
  -3   6   1     4843.70     4852.73     48.38 o 
  -2   6   1     1194.60     1421.53     12.86 o 
  -1   6   1       23.61       25.79      0.91 o 
   0   6   1     2841.91     2750.73     24.13 o 
   1   6   1      506.43      632.35      6.40 o 
   2   6   1     1576.30     1727.55     15.71 o 
   3   6   1       12.49        6.94      1.10 o 
   4   6   1     3465.61     3506.27     36.02 o 
   5   6   1     1840.76     1858.59     20.30 o 
   6   6   1      234.74      228.74      4.33 o 
   7   6   1       62.54       62.83      3.46 o 
   8   6   1      898.26      876.33     15.76 o 
   9   6   1       69.45       61.72      3.94 o 
  10   6   1       19.29       17.46      3.03 o 
  11   6   1      124.09      119.80      5.92 o 
 -14   7   1      128.06      115.91      8.87 o 
 -13   7   1        5.18        2.43      2.43 o 
 -12   7   1       94.87       94.33      4.49 o 
 -11   7   1      356.40      362.04      6.28 o 
 -10   7   1       44.31       40.65      2.49 o 
  -9   7   1       66.33       66.64      2.57 o 
  -8   7   1       98.96       86.99      4.34 o 
  -7   7   1       47.90       56.81      3.56 o 
  -6   7   1       18.51       29.64      1.09 o 
  -5   7   1     2696.54     2553.78     26.56 o 
  -4   7   1     1353.24     1300.23     14.33 o 
  -3   7   1      229.82      223.95      3.87 o 
  -2   7   1      255.15      227.66      2.83 o 
  -1   7   1     5373.56     5527.60     57.73 o 
   0   7   1      963.36     1045.44     10.76 o 
   1   7   1      863.71      802.14      8.67 o 
   2   7   1      893.07      930.32      9.22 o 
   3   7   1     1302.02     1380.00     24.25 o 
   4   7   1      276.02      291.16      4.84 o 
   5   7   1      686.92      657.06      8.75 o 
   6   7   1     1195.15     1225.04     14.57 o 
   7   7   1        9.19       13.58      2.36 o 
   8   7   1       11.40        8.60      3.61 o 
   9   7   1      189.47      178.50      6.39 o 
  10   7   1       78.87       80.63      4.89 o 
  11   7   1       87.11       92.10      5.44 o 
 -14   8   1        3.56        3.09      3.78 o 
 -13   8   1      416.78      422.91     21.02 o 
 -12   8   1       14.80       15.45      2.66 o 
 -11   8   1     1093.92     1074.68     13.53 o 
 -10   8   1     1326.48     1300.69     15.57 o 
  -9   8   1     1256.95     1247.23     14.81 o 
  -8   8   1      860.63      847.20     10.65 o 
  -7   8   1     1753.40     1769.24     19.43 o 
  -6   8   1      791.93      773.48     12.58 o 
  -5   8   1       55.61       56.17      2.02 o 
  -4   8   1      834.15      790.06      9.46 o 
  -3   8   1      163.76      164.59      3.16 o 
  -2   8   1      255.04      249.76      3.19 o 
  -1   8   1      160.90      182.96      2.70 o 
   0   8   1      297.83      267.80      3.48 o 
   1   8   1       82.09       72.27      1.80 o 
   2   8   1     1470.74     1480.28     13.94 o 
   3   8   1     3586.21     3603.76     37.22 o 
   4   8   1      605.51      622.38      8.30 o 
   5   8   1      772.61      771.44     10.13 o 
   6   8   1       30.77       29.58      2.17 o 
   7   8   1     1043.88     1021.27     16.97 o 
   8   8   1       68.31       70.07      4.34 o 
   9   8   1        0.84        1.19      3.78 o 
  10   8   1       34.08       35.76      3.94 o 
 -15   9   1       26.83       31.85      4.60 o 
 -14   9   1        0.87        0.00      3.28 o 
 -13   9   1      299.76      303.63      7.99 o 
 -12   9   1      521.40      534.47     10.78 o 
 -11   9   1        4.07        8.19      3.79 o 
 -10   9   1      806.31      790.61     10.65 o 
  -9   9   1      303.79      305.81      5.47 o 
  -8   9   1      249.45      223.07      4.41 o 
  -7   9   1      237.04      208.81      4.16 o 
  -6   9   1     1937.88     1899.08     20.76 o 
  -5   9   1     3220.54     3184.00     33.05 o 
  -4   9   1      243.75      217.49      3.91 o 
  -3   9   1      102.46      114.35      3.62 o 
  -2   9   1     2864.03     2853.52     29.70 o 
  -1   9   1      414.19      419.22      4.86 o 
   0   9   1        9.39        7.24      1.04 o 
   1   9   1      352.44      308.94      4.05 o 
   2   9   1     1358.23     1312.11     14.96 o 
   3   9   1       15.80       10.97      1.36 o 
   4   9   1       40.67       40.43      1.98 o 
   5   9   1       66.61       63.81      2.64 o 
   6   9   1      971.46      980.08     12.63 o 
   7   9   1       71.95       80.74      8.54 o 
   8   9   1      108.51      108.64      5.13 o 
   9   9   1      257.06      271.79     10.84 o 
  10   9   1        6.84        7.47      3.22 o 
 -15  10   1        2.45        5.58      3.94 o 
 -14  10   1       76.91       89.64      6.57 o 
 -13  10   1      480.42      474.01     13.30 o 
 -12  10   1       24.45       26.48      3.08 o 
 -11  10   1      730.81      680.22      9.76 o 
 -10  10   1       64.18       82.33      3.07 o 
  -9  10   1      123.01       92.28      3.07 o 
  -8  10   1      101.86       85.92      3.12 o 
  -7  10   1       68.60       86.52      2.75 o 
  -6  10   1     2452.93     2337.82     32.31 o 
  -5  10   1      179.92      172.62      4.20 o 
  -4  10   1       19.69       31.94      3.38 o 
  -3  10   1       41.58       59.84      4.35 o 
  -2  10   1      441.04      460.57      6.62 o 
  -1  10   1     1021.20     1007.67     11.96 o 
   0  10   1       19.23       20.95      1.08 o 
   1  10   1        2.32        0.61      0.96 o 
   2  10   1       15.38       16.29      1.46 o 
   3  10   1      367.53      392.29      6.23 o 
   4  10   1      300.56      278.24      6.14 o 
   5  10   1        3.02        4.45      1.46 o 
   6  10   1       12.52       11.77      1.77 o 
   7  10   1      411.52      404.11      9.53 o 
   8  10   1      169.58      177.46      6.47 o 
   9  10   1       83.14       78.44      4.97 o 
 -14  11   1        6.21       13.79      4.27 o 
 -13  11   1       78.00       82.75      6.57 o 
 -12  11   1       58.08       67.32      3.13 o 
 -11  11   1      122.12      100.86      3.56 o 
 -10  11   1      979.17      910.47     12.04 o 
  -9  11   1      110.49      143.27      3.78 o 
  -8  11   1      498.34      471.67      7.32 o 
  -7  11   1       53.27       67.08      2.78 o 
  -6  11   1     1549.79     1423.16     16.46 o 
  -5  11   1      127.51      168.48      4.48 o 
  -4  11   1     1204.32     1127.85     13.44 o 
  -3  11   1      160.46      146.73      3.53 o 
  -2  11   1      605.29      625.33      8.50 o 
  -1  11   1        2.73        4.81      1.30 o 
   0  11   1       38.44       45.19      2.07 o 
   1  11   1        3.65        5.52      1.97 o 
   2  11   1     1786.53     1697.84     19.23 o 
   3  11   1      671.46      598.48      8.54 o 
   4  11   1       51.37       48.96      2.46 o 
   5  11   1      718.81      715.64     10.15 o 
   6  11   1        2.02        0.75      2.24 o 
   7  11   1       14.85       18.22      3.03 o 
   8  11   1        1.51        1.87      2.83 o 
 -14  12   1      844.71      869.52     22.33 o 
 -13  12   1      156.48      168.45      8.87 o 
 -12  12   1      135.25      141.27      4.33 o 
 -11  12   1        6.60        6.14      2.73 o 
 -10  12   1       48.48       48.06      2.66 o 
  -9  12   1      696.65      701.65     10.02 o 
  -8  12   1     1040.24      941.27     12.73 o 
  -7  12   1       15.87       10.23      1.55 o 
  -6  12   1     1029.51      951.61     12.05 o 
  -5  12   1       37.53       45.06      2.21 o 
  -4  12   1     1907.92     1862.84     20.93 o 
  -3  12   1     1038.61     1053.01     12.93 o 
  -2  12   1       31.03       26.10      1.88 o 
  -1  12   1       19.31       10.02      1.53 o 
   0  12   1      623.78      603.97     10.71 o 
   1  12   1       47.78       39.73      8.54 o 
   2  12   1        6.74        4.77      2.12 o 
   3  12   1        3.01        3.79      1.94 o 
   4  12   1     1949.64     1902.04     27.16 o 
   5  12   1      428.13      429.18     18.42 o 
   6  12   1      244.99      254.13      7.49 o 
   7  12   1      215.88      210.05     14.78 o 
 -14  13   1        7.34        7.88      4.27 o 
 -13  13   1        4.09        6.57      3.94 o 
 -12  13   1       77.67       87.68      4.34 o 
 -11  13   1        9.91       11.45      1.98 o 
 -10  13   1      117.37      114.00      3.76 o 
  -9  13   1      185.70      186.07      4.60 o 
  -8  13   1        1.47        3.20      1.64 o 
  -7  13   1       14.63       14.89      1.76 o 
  -6  13   1       27.57       28.44      2.02 o 
  -5  13   1      875.25      872.93     10.00 o 
  -4  13   1      658.29      620.90      8.88 o 
  -3  13   1      836.28      825.80     10.96 o 
  -2  13   1      664.83      614.70      8.79 o 
  -1  13   1      256.59      240.30     15.93 o 
   0  13   1        0.65       -0.66      1.64 o 
   1  13   1      947.87      874.49     15.60 o 
   2  13   1      691.24      641.89     16.91 o 
   3  13   1      139.39      130.11      4.97 o 
   4  13   1      151.34      162.37      6.40 o 
   5  13   1      592.81      547.63     11.12 o 
   6  13   1       40.01       40.39      6.57 o 
 -13  14   1       23.58       20.69      4.60 o 
 -12  14   1       22.62       21.21      2.76 o 
 -11  14   1      167.80      181.59      5.89 o 
 -10  14   1      472.54      485.07      8.20 o 
  -9  14   1        2.41        2.27      2.39 o 
  -8  14   1      321.38      309.44      6.05 o 
  -7  14   1     1055.07     1054.24     13.63 o 
  -6  14   1       13.77       16.43      4.57 o 
  -5  14   1       58.69       64.66      2.94 o 
  -4  14   1     1453.06     1413.21     17.02 o 
  -3  14   1      941.26      911.57     12.03 o 
  -2  14   1        4.23        3.50      2.05 o 
  -1  14   1      224.18      183.36      5.60 o 
   0  14   1       23.54       22.31      2.63 o 
   1  14   1      184.16      178.97      8.54 o 
   2  14   1       67.22       74.15      3.94 o 
   3  14   1      143.44      145.04      5.52 o 
   4  14   1        2.48        0.70      2.36 o 
   5  14   1        9.36       13.13      5.25 o 
 -13  15   1      379.95      398.31     14.12 o 
 -12  15   1       88.18       82.08      6.07 o 
 -11  15   1      236.19      239.06      6.82 o 
 -10  15   1      160.67      162.89      5.66 o 
  -9  15   1      357.48      362.59      6.94 o 
  -8  15   1       83.37       84.05      3.51 o 
  -7  15   1        6.19        6.54      1.88 o 
  -6  15   1      203.73      210.07      6.37 o 
  -5  15   1      433.76      430.67     15.45 o 
  -4  15   1        0.24        0.55      1.59 o 
  -3  15   1      196.76      196.68     11.33 o 
  -2  15   1      207.00      191.30      5.98 o 
  -1  15   1      110.03      109.96      4.65 o 
   0  15   1       36.23       30.33      3.08 o 
   1  15   1       12.38       12.70      3.78 o 
   2  15   1      154.57      147.10      5.60 o 
   3  15   1      141.76      129.77      6.40 o 
   4  15   1       11.15        7.54      3.12 o 
 -12  16   1      589.76      593.15     11.92 o 
 -11  16   1       11.24        5.58      3.45 o 
 -10  16   1      115.17      123.86      7.22 o 
  -9  16   1       12.45       16.32      2.22 o 
  -8  16   1       13.09       13.44      2.07 o 
  -7  16   1       85.43       77.65      3.40 o 
  -6  16   1       28.89       24.54      2.36 o 
  -5  16   1       26.66       23.11      2.36 o 
  -4  16   1       25.26       22.25      2.38 o 
  -3  16   1       63.38       60.54      3.78 o 
  -2  16   1       36.74       40.80      5.42 o 
  -1  16   1      213.82      197.64      6.31 o 
   0  16   1       58.42       46.06      3.55 o 
   1  16   1        2.23        2.72      2.43 o 
   2  16   1       65.47       64.95      4.18 o 
   3  16   1       90.96       80.22      7.72 o 
 -11  17   1       27.92       30.36      3.31 o 
 -10  17   1     1008.22     1027.19     17.27 o 
  -9  17   1       27.42       22.73      3.08 o 
  -8  17   1      526.45      540.33      9.20 o 
  -7  17   1       89.46       86.03      4.87 o 
  -6  17   1      127.46      114.39      4.07 o 
  -5  17   1      546.83      571.99      9.31 o 
  -4  17   1       88.06       99.56      4.86 o 
  -3  17   1       26.45       28.68      3.15 o 
  -2  17   1       75.95       79.09      8.87 o 
  -1  17   1        7.62        7.72      2.67 o 
   0  17   1        1.12        2.03      4.27 o 
   1  17   1       20.12       19.21      3.15 o 
  -9  18   1        4.58        3.37      2.52 o 
  -8  18   1       12.66       13.66      2.84 o 
  -7  18   1       20.99       24.11      2.69 o 
  -6  18   1      108.50      110.31      4.14 o 
  -5  18   1      175.45      181.00      6.45 o 
  -4  18   1     1087.86     1151.55     19.07 o 
  -3  18   1       36.92       36.05      5.09 o 
  -2  18   1        0.25       -0.69      2.43 o 
  -1  18   1      174.62      155.53      8.87 o 
   2 -19   2      554.03      606.20     12.61 o 
   3 -19   2        7.84        3.89      2.67 o 
   4 -19   2       38.06       36.12      4.27 o 
   5 -19   2      352.58      358.90      9.21 o 
   6 -19   2       65.91       67.77      4.34 o 
   7 -19   2       37.83       38.65      3.02 o 
  -1 -18   2      213.67      220.84      9.03 o 
   0 -18   2       16.56       16.13      3.15 o 
   1 -18   2        4.29        2.77      3.12 o 
   2 -18   2       47.75       41.10      3.63 o 
   3 -18   2      315.69      314.06      8.27 o 
   4 -18   2       37.37       35.88      3.55 o 
   5 -18   2        7.31       10.42      2.63 o 
   6 -18   2      408.28      417.83      7.84 o 
   7 -18   2       56.07       62.11      3.00 o 
   8 -18   2        0.71        0.84      1.87 o 
   9 -18   2      562.75      592.09      9.86 o 
  -3 -17   2     1045.44     1054.17     18.27 o 
  -2 -17   2       81.62       86.63      5.09 o 
  -1 -17   2       43.24       44.31      3.70 o 
   0 -17   2        5.19        2.35      2.36 o 
   1 -17   2      376.86      387.48      9.15 o 
   2 -17   2       33.71       42.74      3.39 o 
   3 -17   2       29.27       31.11      5.58 o 
   4 -17   2       49.22       43.73      3.46 o 
   5 -17   2      100.55      100.04      4.31 o 
   6 -17   2      119.69      118.09      5.56 o 
   7 -17   2     1006.92     1035.22     21.16 o 
   8 -17   2      565.71      562.85      9.32 o 
   9 -17   2       88.76       92.27      3.95 o 
  10 -17   2        5.44        6.79      2.11 o 
  11 -17   2       75.16       83.74      5.09 o 
  -4 -16   2       76.17       83.26      4.89 o 
  -3 -16   2       15.16       12.80      3.28 o 
  -2 -16   2       35.42       31.19      3.31 o 
  -1 -16   2       39.91       34.55      4.27 o 
   0 -16   2       16.44       17.84      3.28 o 
   1 -16   2      145.96      143.83      5.28 o 
   2 -16   2      199.32      185.64      6.07 o 
   3 -16   2      125.31      117.70      4.93 o 
   4 -16   2        0.29        0.32      1.56 o 
   5 -16   2      314.95      297.66      6.03 o 
   6 -16   2      370.01      357.07      6.74 o 
   7 -16   2      207.75      218.57      5.28 o 
   8 -16   2      242.65      236.11      5.50 o 
   9 -16   2      129.94      128.25      4.37 o 
  10 -16   2        2.96        2.54      1.87 o 
  11 -16   2        1.78        2.05      2.96 o 
  12 -16   2       79.11       86.17      4.99 o 
  -5 -15   2       29.84       30.52      4.93 o 
  -4 -15   2      395.51      409.23      9.47 o 
  -3 -15   2      150.32      155.50      5.68 o 
  -2 -15   2      145.73      161.76      5.68 o 
  -1 -15   2       32.38       35.02      2.91 o 
   0 -15   2      608.86      598.05     12.31 o 
   1 -15   2      407.87      391.01      9.03 o 
   2 -15   2      119.07      110.89      4.60 o 
   3 -15   2      167.18      163.71      4.23 o 
   4 -15   2      521.43      525.15      8.26 o 
   5 -15   2      281.74      279.96      5.60 o 
   6 -15   2      396.40      387.37      6.86 o 
   7 -15   2     1414.40     1367.45     16.82 o 
   8 -15   2      277.55      292.56      5.96 o 
   9 -15   2       15.36       15.32      2.02 o 
  10 -15   2       98.41      109.61      3.91 o 
  11 -15   2       95.19       96.47      5.22 o 
  12 -15   2       27.34       22.46      3.31 o 
  -6 -14   2      407.59      424.95      9.86 o 
  -5 -14   2       62.64       64.98      4.01 o 
  -4 -14   2       18.71       19.44      2.73 o 
  -3 -14   2       35.53       27.90      2.91 o 
  -2 -14   2      130.21      132.25      5.58 o 
  -1 -14   2      988.07      899.47     14.96 o 
   0 -14   2        4.66        6.35      2.13 o 
   1 -14   2       15.14       17.62      2.43 o 
   2 -14   2      611.17      540.17     10.34 o 
   3 -14   2        9.73        3.52      1.45 o 
   4 -14   2      187.08      163.01      4.02 o 
   5 -14   2      210.95      233.91      4.90 o 
   6 -14   2     1293.44     1232.85     15.18 o 
   7 -14   2      140.10      131.30      3.81 o 
   8 -14   2      691.95      696.98     10.05 o 
   9 -14   2      249.42      279.83      5.75 o 
  10 -14   2      664.61      636.64      9.78 o 
  11 -14   2       87.95       74.29      8.87 o 
  12 -14   2       82.53       85.62      4.96 o 
  13 -14   2      673.36      711.90     20.03 o 
  -7 -13   2       11.67       13.13      2.78 o 
  -6 -13   2       38.14       36.25      3.46 o 
  -5 -13   2       32.91       36.15      3.15 o 
  -4 -13   2       86.21       80.37     11.16 o 
  -3 -13   2      489.73      478.70      9.62 o 
  -2 -13   2        0.47       -0.21      1.69 o 
  -1 -13   2     1297.09     1211.15     18.42 o 
   0 -13   2     3745.80     3452.76     45.10 o 
   1 -13   2      173.80      196.25      5.36 o 
   2 -13   2      551.40      509.51      7.53 o 
   3 -13   2      136.97      173.09      3.54 o 
   4 -13   2      804.13      711.35      9.57 o 
   5 -13   2        0.66        5.21      1.39 o 
   6 -13   2       15.95       12.50      1.57 o 
   7 -13   2      446.58      453.70      9.70 o 
   8 -13   2      277.20      269.47      5.40 o 
   9 -13   2      121.86      120.78      4.27 o 
  10 -13   2      119.59      113.54      4.96 o 
  11 -13   2      367.98      368.83      9.05 o 
  12 -13   2       64.16       77.14      4.63 o 
  13 -13   2       21.59       31.19      3.69 o 
  -8 -12   2       18.22       19.45      3.03 o 
  -7 -12   2        0.06        0.83      1.78 o 
  -6 -12   2      158.79      164.67      7.39 o 
  -5 -12   2      454.24      466.62     10.14 o 
  -4 -12   2       26.10       28.02      3.97 o 
  -3 -12   2      344.87      321.55      8.54 o 
  -2 -12   2      692.94      658.52     11.50 o 
  -1 -12   2       11.47        9.99      4.27 o 
   0 -12   2       28.76       28.22      2.63 o 
   1 -12   2      334.38      282.33      5.74 o 
   2 -12   2        4.06        3.90      1.69 o 
   3 -12   2       99.43       93.37      3.74 o 
   4 -12   2       11.49        4.77      1.30 o 
   5 -12   2       96.56       95.22      3.02 o 
   6 -12   2      214.22      202.99      7.75 o 
   7 -12   2      419.67      415.09      6.73 o 
   8 -12   2       64.81       83.64      3.93 o 
   9 -12   2      628.26      647.72     12.42 o 
  10 -12   2        6.18       10.41      2.63 o 
  11 -12   2      204.21      216.02      8.70 o 
  12 -12   2       57.00       57.46      4.06 o 
  13 -12   2     1084.47     1089.77     27.75 o 
  14 -12   2        6.34        5.11      4.10 o 
  -9 -11   2       17.71       13.46      2.98 o 
  -8 -11   2      574.58      591.39      9.45 o 
  -7 -11   2        2.48        2.27      1.70 o 
  -6 -11   2       20.19       19.15      2.42 o 
  -5 -11   2      549.12      542.07      8.19 o 
  -4 -11   2     1509.22     1451.44     19.57 o 
  -3 -11   2     1136.18     1042.49     12.80 o 
  -2 -11   2      205.21      199.97      4.49 o 
  -1 -11   2      371.49      401.71     16.58 o 
   0 -11   2       72.02       80.77      2.40 o 
   1 -11   2     3599.99     3367.89     34.96 o 
   2 -11   2     2620.09     2505.67     31.21 o 
   3 -11   2      213.70      221.55      4.15 o 
   4 -11   2      882.21      910.69     11.21 o 
   5 -11   2      248.46      199.80      5.61 o 
   6 -11   2      299.74      305.45      5.26 o 
   7 -11   2     1021.19     1068.03     13.90 o 
   8 -11   2      198.02      203.02      5.55 o 
   9 -11   2      465.44      432.70      7.05 o 
  10 -11   2      834.26      794.09     14.03 o 
  11 -11   2      101.01      106.48      4.96 o 
  12 -11   2      131.71      128.29      5.42 o 
  13 -11   2       32.21       38.90      3.78 o 
  14 -11   2       76.03       74.84      6.90 o 
 -10 -10   2       37.42       42.12      4.76 o 
  -9 -10   2      631.04      618.11     14.12 o 
  -8 -10   2      276.13      269.69      5.72 o 
  -7 -10   2        3.11        6.37      1.70 o 
  -6 -10   2       47.06       50.10      2.46 o 
  -5 -10   2     1406.99     1365.85     18.77 o 
  -4 -10   2      106.41       97.83      3.17 o 
  -3 -10   2     1519.53     1498.37     17.09 o 
  -2 -10   2      276.50      278.70      4.73 o 
  -1 -10   2      281.21      292.09      7.93 o 
   0 -10   2      270.58      266.17      3.60 o 
   1 -10   2      239.80      237.94      4.12 o 
   2 -10   2      401.91      404.43      5.79 o 
   3 -10   2       34.15       29.80      1.80 o 
   4 -10   2     2716.71     2532.76     26.79 o 
   5 -10   2     2593.18     2505.79     26.67 o 
   6 -10   2        3.68        5.25      1.19 o 
   7 -10   2       41.34       49.10      4.29 o 
   8 -10   2      545.07      494.44      7.38 o 
   9 -10   2      509.84      494.32      7.57 o 
  10 -10   2        0.82       -0.93      1.96 o 
  11 -10   2      221.31      226.25      6.72 o 
  12 -10   2      100.90       98.48      4.96 o 
  13 -10   2      164.85      160.78      6.22 o 
  14 -10   2       41.80       50.43      8.05 o 
 -10  -9   2      358.54      371.15      9.53 o 
  -9  -9   2       51.23       53.39      3.87 o 
  -8  -9   2      350.94      358.81      7.41 o 
  -7  -9   2       20.52       23.92      1.98 o 
  -6  -9   2       35.75       36.35      2.22 o 
  -5  -9   2      703.56      733.38      9.72 o 
  -4  -9   2     1308.94     1303.69     15.15 o 
  -3  -9   2       13.59       10.52      1.23 o 
  -2  -9   2       29.56       17.46      1.48 o 
  -1  -9   2     1328.25     1297.40     16.21 o 
   0  -9   2      649.23      603.98      6.42 o 
   1  -9   2     2401.22     2458.26     19.90 o 
   2  -9   2       25.88       40.96      2.38 o 
   3  -9   2     1577.50     1427.85     15.75 o 
   4  -9   2     1109.95     1143.83     13.04 o 
   5  -9   2       37.61       41.39      3.32 o 
   6  -9   2     1749.30     1734.49     19.08 o 
   7  -9   2      847.58      874.30     10.86 o 
   8  -9   2       79.60       64.56      2.44 o 
   9  -9   2      124.07      106.82      3.06 o 
  10  -9   2      392.75      384.02      8.55 o 
  11  -9   2      376.84      358.53      8.45 o 
  12  -9   2       64.46       64.96      4.02 o 
  13  -9   2       32.74       33.52      3.63 o 
  14  -9   2      326.68      332.25      8.98 o 
 -11  -8   2        0.62       -0.63      2.78 o 
 -10  -8   2      134.88      135.24      5.68 o 
  -9  -8   2      761.56      802.15     21.34 o 
  -8  -8   2       64.01       67.40      4.16 o 
  -7  -8   2        6.03        3.90      1.48 o 
  -6  -8   2       59.29       60.33      2.54 o 
  -5  -8   2      191.94      182.33      3.92 o 
  -4  -8   2     1042.06     1112.47     13.07 o 
  -3  -8   2      932.03      990.04     13.86 o 
  -2  -8   2      144.33      117.62      5.56 o 
  -1  -8   2       30.85       28.04      2.93 o 
   0  -8   2      211.75      186.33      2.60 o 
   1  -8   2     1285.72     1232.74     11.49 o 
   2  -8   2     2538.40     2611.66     26.92 o 
   3  -8   2     1888.31     2057.04     22.40 o 
   4  -8   2       16.87       19.80      1.23 o 
   5  -8   2     1411.88     1451.65     16.06 o 
   6  -8   2       88.48       88.52      4.38 o 
   7  -8   2      257.26      261.63      4.54 o 
   8  -8   2        8.77       13.32      1.42 o 
   9  -8   2       37.78       41.89      2.75 o 
  10  -8   2       51.34       51.23      9.69 o 
  11  -8   2        0.70        1.64      2.29 o 
  12  -8   2      464.94      456.57     11.00 o 
  13  -8   2        1.27       -2.06      2.79 o 
  14  -8   2       96.73       94.88      5.28 o 
 -12  -7   2      248.14      266.93      8.51 o 
 -11  -7   2      270.92      281.85      8.27 o 
 -10  -7   2       67.28       74.48      4.57 o 
  -9  -7   2       87.17       90.40      3.38 o 
  -8  -7   2      185.81      189.58      4.93 o 
  -7  -7   2       20.15       24.02      1.76 o 
  -6  -7   2       56.38       58.04      2.34 o 
  -5  -7   2     1074.34     1053.61     12.50 o 
  -4  -7   2       57.90       69.89      2.23 o 
  -3  -7   2     1874.11     1842.54     19.70 o 
  -2  -7   2     1384.01     1407.36     12.99 o 
  -1  -7   2     1513.47     1511.27     17.81 o 
   0  -7   2       64.17       47.42      1.27 o 
   1  -7   2     6722.27     7294.67     62.24 o 
   2  -7   2     3520.63     3716.11     37.39 o 
   3  -7   2     1033.43     1031.67     11.59 o 
   4  -7   2      886.27      800.33      9.37 o 
   5  -7   2      168.01      197.08      2.81 o 
   6  -7   2      147.30      154.23      7.41 o 
   7  -7   2      776.88      755.37      7.88 o 
   8  -7   2      191.65      203.45      4.00 o 
   9  -7   2        5.00        9.70      2.63 o 
  10  -7   2      209.54      210.74      5.89 o 
  11  -7   2     2204.95     2181.94     44.33 o 
  12  -7   2        0.23        2.36      2.43 o 
  13  -7   2      235.67      218.34      6.86 o 
  14  -7   2      101.16      105.41      8.87 o 
 -12  -6   2        4.14        7.13      2.98 o 
 -11  -6   2       91.00       88.59      5.42 o 
 -10  -6   2      146.54      150.20      5.75 o 
  -9  -6   2       24.84       24.92      2.18 o 
  -8  -6   2      104.73      104.96      8.10 o 
  -7  -6   2      229.66      235.92      4.56 o 
  -6  -6   2     3208.21     3233.15     33.82 o 
  -5  -6   2      806.65      792.52      9.74 o 
  -4  -6   2      440.34      478.46      7.42 o 
  -3  -6   2      815.95      836.11      9.70 o 
  -2  -6   2     3407.24     3321.68     28.87 o 
  -1  -6   2      707.67      668.78      6.97 o 
   0  -6   2      632.68      633.84      6.18 o 
   1  -6   2     1466.99     1363.87     12.32 o 
   2  -6   2     1894.99     1842.38     19.09 o 
   3  -6   2       27.43       50.62      1.59 o 
   4  -6   2     3458.44     3662.86     31.78 o 
   5  -6   2     1152.31     1084.31     10.32 o 
   6  -6   2      173.23      168.21      2.58 o 
   7  -6   2      324.89      308.50      3.96 o 
   8  -6   2        2.70        2.52      0.86 o 
   9  -6   2      507.49      543.56      7.70 o 
  10  -6   2      823.20      807.62     10.66 o 
  11  -6   2      224.89      223.68      6.31 o 
  12  -6   2     1930.79     1951.26     28.59 o 
  13  -6   2       53.04       49.73      3.70 o 
  14  -6   2      172.36      162.87     10.18 o 
 -13  -5   2       19.42       25.03      7.06 o 
 -12  -5   2      273.22      288.39     12.81 o 
 -11  -5   2      663.22      661.42     13.04 o 
 -10  -5   2      163.12      164.26      5.84 o 
  -9  -5   2      150.98      151.72      4.03 o 
  -8  -5   2       17.52       18.84      2.04 o 
  -7  -5   2     1791.77     1800.07     19.87 o 
  -6  -5   2       13.61       13.85      1.61 o 
  -5  -5   2     1399.62     1389.27     15.40 o 
  -4  -5   2     2096.90     2131.79     27.41 o 
  -3  -5   2       62.96       55.38      1.75 o 
  -2  -5   2     1093.99     1152.54     12.41 o 
  -1  -5   2     1387.75     1367.21     30.98 o 
   0  -5   2     3332.45     3205.77     27.65 o 
   1  -5   2      150.47      158.96      2.90 o 
   2  -5   2    11241.13    11920.04    119.78 o 
   3  -5   2       14.18        8.90      0.53 o 
   4  -5   2     2221.01     2097.78     18.58 o 
   5  -5   2      371.04      395.89      4.46 o 
   6  -5   2       30.79       39.12      1.31 o 
   7  -5   2       56.34       50.07      1.55 o 
   8  -5   2       12.55       12.95      1.04 o 
   9  -5   2     1334.20     1332.98     15.67 o 
  10  -5   2     1980.59     1954.70     22.11 o 
  11  -5   2      444.96      451.48      7.38 o 
  12  -5   2        1.14        3.08      1.68 o 
  13  -5   2       25.25       23.31      5.58 o 
  14  -5   2      580.24      596.97     19.05 o 
 -13  -4   2      163.26      166.70      6.71 o 
 -12  -4   2       59.15       66.41      4.42 o 
 -11  -4   2      101.19      100.16      4.80 o 
 -10  -4   2       38.27       42.03      3.15 o 
  -9  -4   2      265.31      255.52      7.19 o 
  -8  -4   2     1078.01     1132.61     13.56 o 
  -7  -4   2       37.54       30.21      2.94 o 
  -6  -4   2      278.13      265.85      4.37 o 
  -5  -4   2     1591.76     1599.68     59.63 o 
  -4  -4   2        3.25        8.38      1.28 o 
  -3  -4   2     3005.51     2979.94     39.71 o 
  -2  -4   2     1759.94     1606.76     16.64 o 
  -1  -4   2     1146.80     1198.91     10.73 o 
   0  -4   2      296.96      333.99      4.64 o 
   1  -4   2     2288.88     2256.44     22.63 o 
   2  -4   2        5.13       17.60      0.81 o 
   3  -4   2        0.35        1.35      0.43 o 
   4  -4   2     8056.37     8057.38    124.92 o 
   5  -4   2     5761.88     6224.32     53.29 o 
   6  -4   2      996.21     1010.81     14.27 o 
   7  -4   2      160.93      157.44      2.64 o 
   8  -4   2      267.56      265.39      6.36 o 
   9  -4   2     2309.56     2319.98     25.41 o 
  10  -4   2      257.47      248.70      5.76 o 
  11  -4   2      858.16      869.07     11.68 o 
  12  -4   2      165.46      169.18      5.84 o 
  13  -4   2       33.35       30.54      4.43 o 
  14  -4   2       68.62       76.91      4.81 o 
 -13  -3   2       50.76       51.50      4.18 o 
 -12  -3   2       76.48       81.20      4.72 o 
 -11  -3   2      134.82      144.21      5.60 o 
 -10  -3   2      811.28      855.65     11.34 o 
  -9  -3   2       71.24       77.35      2.87 o 
  -8  -3   2     3059.54     3157.29     33.08 o 
  -7  -3   2        9.59       19.31      1.42 o 
  -6  -3   2      115.33      110.10      2.56 o 
  -5  -3   2    18307.63    19559.90    282.72 o 
  -4  -3   2     1115.67     1024.29     12.12 o 
  -3  -3   2      109.45      141.08      2.38 o 
  -2  -3   2        0.52        2.63      1.01 o 
  -1  -3   2     1685.07     1703.21     17.35 o 
   0  -3   2     1385.07     1393.47     12.21 o 
   1  -3   2     1683.07     1836.41     18.75 o 
   2  -3   2    10049.48    10216.63    227.93 o 
   3  -3   2     7985.09     8243.22    238.89 o 
   4  -3   2      452.72      487.98      5.90 o 
   5  -3   2       27.14       29.60      1.06 o 
   6  -3   2      609.98      601.25      7.25 o 
   7  -3   2      152.77      181.66      3.65 o 
   8  -3   2       58.59       63.71      2.27 o 
   9  -3   2       33.69       28.57      2.71 o 
  10  -3   2      924.35      918.37     18.98 o 
  11  -3   2      461.38      440.47      7.31 o 
  12  -3   2      119.64      113.07      4.97 o 
  13  -3   2        9.68        9.59      2.73 o 
  14  -3   2       16.97       14.17      3.22 o 
 -14  -2   2       21.85       23.98      3.70 o 
 -13  -2   2      301.03      314.48      8.55 o 
 -12  -2   2        2.45        3.13      2.43 o 
 -11  -2   2       26.01       29.05      3.08 o 
 -10  -2   2       12.97       17.16      1.88 o 
  -9  -2   2      643.84      657.17      8.89 o 
  -8  -2   2      388.36      400.10      6.01 o 
  -7  -2   2     2689.64     2851.19     39.71 o 
  -6  -2   2     6109.86     7186.93     55.93 o 
  -5  -2   2      941.47      893.13      8.48 o 
  -4  -2   2      758.76      797.42      9.06 o 
  -3  -2   2      158.68      216.94      4.98 o 
  -2  -2   2    18728.17    19890.08    714.40 o 
  -1  -2   2       22.78       28.66      0.81 o 
   0  -2   2      759.97      834.73      8.57 o 
   1  -2   2     4118.12     4081.16     91.51 o 
   2  -2   2    27037.57    27382.91   1172.33 o 
   3  -2   2       90.61       89.20      2.12 o 
   4  -2   2     1970.11     2066.61     21.45 o 
   5  -2   2     2216.01     2303.79     20.38 o 
   6  -2   2      115.06      121.54      2.12 o 
   7  -2   2      307.36      260.47      3.52 o 
   8  -2   2       46.06       48.41      3.13 o 
   9  -2   2      213.50      215.60      6.08 o 
  10  -2   2        8.50        9.75      1.56 o 
  11  -2   2      154.78      152.01      5.44 o 
  12  -2   2      331.68      330.76      8.27 o 
  13  -2   2       25.50       27.51      3.46 o 
  14  -2   2        2.04        3.17      2.98 o 
 -14  -1   2      175.98      165.25      6.57 o 
 -13  -1   2        1.46        2.23      3.61 o 
 -12  -1   2       93.01       84.15      4.49 o 
 -11  -1   2      608.31      592.88     11.22 o 
 -10  -1   2       22.29       17.31      2.11 o 
  -9  -1   2      470.09      487.09      7.08 o 
  -8  -1   2      542.26      517.91      7.10 o 
  -7  -1   2     1137.66     1066.78     11.47 o 
  -6  -1   2      779.89      814.12      8.05 o 
  -5  -1   2      686.35      695.13      6.78 o 
  -4  -1   2      322.35      370.54      5.39 o 
  -2  -1   2     6712.62     6845.69     84.37 o 
  -1  -1   2     1786.16     1835.72     42.36 o 
   0  -1   2     7059.05     6860.64    413.41 o 
   1  -1   2     3359.88     3483.12     64.91 o 
   2  -1   2    31174.49    32453.50    389.50 o 
   3  -1   2     7273.27     7401.44    159.43 o 
   4  -1   2        2.02        9.04      0.62 o 
   5  -1   2     3294.61     3642.99     31.64 o 
   6  -1   2       74.47       49.34      3.41 o 
   7  -1   2      368.78      375.49      4.55 o 
   8  -1   2      281.09      313.29      9.84 o 
   9  -1   2       71.38       75.08      2.76 o 
  10  -1   2      734.01      735.63     12.95 o 
  11  -1   2      221.84      220.55      8.54 o 
  12  -1   2       10.78       10.44      2.79 o 
  13  -1   2      259.86      256.29      7.80 o 
  14  -1   2       10.61       13.07      3.28 o 
 -14   0   2      450.42      425.56     15.43 o 
 -13   0   2     1163.04     1150.58     28.40 o 
 -12   0   2      242.50      239.56      8.54 o 
 -11   0   2      144.40      134.82      4.96 o 
 -10   0   2       39.97       43.17      2.21 o 
  -9   0   2      146.09      135.67      3.37 o 
  -8   0   2       33.00       37.98      1.49 o 
  -7   0   2      766.23      755.93      7.68 o 
  -6   0   2     6264.27     6507.06     55.69 o 
  -5   0   2     1180.33     1265.08     16.35 o 
  -4   0   2       33.85       39.26      1.19 o 
  -3   0   2      449.29      491.32      4.71 o 
  -2   0   2     7261.93     7169.37    401.76 o 
  -1   0   2        4.05       -0.11      0.38 o 
   0   0   2    15042.24    14520.92    175.77 o 
   1   0   2     4198.17     4356.32     93.42 o 
   2   0   2     1049.47     1045.62     16.59 o 
   3   0   2      433.78      429.52      7.06 o 
   4   0   2     3686.81     3782.38     32.64 o 
   5   0   2     3548.96     3702.67     32.13 o 
   6   0   2      108.13      145.22      2.35 o 
   7   0   2      829.07      850.43      8.64 o 
   8   0   2      904.46      958.24     11.74 o 
   9   0   2        2.64        3.59      1.97 o 
  10   0   2       53.07       53.57      3.39 o 
  11   0   2       21.51       24.24      2.84 o 
  12   0   2     1184.95     1172.96     24.79 o 
  13   0   2        6.20       11.08      3.22 o 
 -15   1   2       83.91       81.35      4.89 o 
 -14   1   2       32.01       27.31      5.25 o 
 -13   1   2      411.33      420.21      9.58 o 
 -12   1   2        2.02        1.04      2.12 o 
 -11   1   2       21.59       26.88      5.09 o 
 -10   1   2       50.09       55.90      2.45 o 
  -9   1   2        1.62        2.26      0.92 o 
  -8   1   2     2261.38     2284.15     20.81 o 
  -7   1   2     5750.47     5956.72     51.30 o 
  -6   1   2       57.46       57.54      2.46 o 
  -5   1   2     1303.71     1293.90     11.85 o 
  -4   1   2       26.27       23.41      1.84 o 
  -3   1   2       81.56      100.76      1.80 o 
  -2   1   2     2483.75     2414.79     63.16 o 
  -1   1   2     1808.03     1832.11     18.06 o 
   0   1   2       59.41       65.91      0.94 o 
   1   1   2     1562.60     1688.65     17.29 o 
   2   1   2     2775.94     2611.58     22.61 o 
   3   1   2      168.35      162.09      2.21 o 
   4   1   2     5549.02     5547.88     62.59 o 
   5   1   2        8.37        7.26      1.09 o 
   6   1   2      750.47      800.81      8.08 o 
   7   1   2      110.09      105.25      2.73 o 
   8   1   2        7.21        8.60      1.88 o 
   9   1   2      251.68      242.79      6.45 o 
  10   1   2      703.56      696.44     13.46 o 
  11   1   2       43.87       43.19      4.76 o 
  12   1   2       54.16       46.95      3.93 o 
  13   1   2      309.93      315.63     24.30 o 
 -15   2   2        1.17        2.85      3.08 o 
 -14   2   2       70.95       75.93      4.42 o 
 -13   2   2       60.40       65.77      5.58 o 
 -12   2   2        2.17        2.73      2.12 o 
 -11   2   2       76.28       77.31      2.99 o 
 -10   2   2      294.15      290.48      4.60 o 
  -9   2   2      309.91      312.49      4.36 o 
  -8   2   2       89.44       92.00      2.15 o 
  -7   2   2     1399.42     1360.19     12.82 o 
  -6   2   2     2239.85     2173.70     19.47 o 
  -5   2   2      309.60      304.25      3.93 o 
  -4   2   2      103.30      114.95      2.90 o 
  -3   2   2      469.03      487.47      4.72 o 
  -2   2   2     2262.17     2112.72     31.42 o 
  -1   2   2     5214.87     5508.28     47.85 o 
   0   2   2      172.54      176.17      2.21 o 
   1   2   2     1771.67     1793.69     15.76 o 
   2   2   2     1642.47     1846.06     16.29 o 
   3   2   2      313.83      278.03      3.14 o 
   4   2   2      840.81      785.40      7.60 o 
   5   2   2      539.36      479.07      5.17 o 
   6   2   2      166.13      140.09      2.95 o 
   7   2   2      252.61      275.50      9.85 o 
   8   2   2      350.96      335.60      7.48 o 
   9   2   2      770.34      744.08     19.70 o 
  10   2   2      190.65      196.59     12.48 o 
  11   2   2      751.84      746.42     14.17 o 
  12   2   2       54.07       54.95      4.43 o 
  13   2   2        0.47       -2.07      2.78 o 
 -15   3   2       42.23       44.79      5.91 o 
 -14   3   2       15.97       16.76      3.45 o 
 -13   3   2        0.22        0.99      2.46 o 
 -12   3   2       48.27       46.15      3.15 o 
 -11   3   2       20.98       25.83      2.43 o 
 -10   3   2      507.24      541.42      6.63 o 
  -9   3   2      366.39      403.04      6.02 o 
  -8   3   2     1630.03     1619.84     15.33 o 
  -7   3   2     2674.24     2750.72     29.10 o 
  -6   3   2      130.65      126.88      2.16 o 
  -5   3   2      417.39      415.20      6.30 o 
  -4   3   2     1465.34     1398.22     12.63 o 
  -3   3   2     2948.49     3125.30     26.97 o 
  -2   3   2       77.67       84.69      1.66 o 
  -1   3   2     3268.45     3412.98     34.29 o 
   0   3   2     4401.45     4597.66     45.45 o 
   1   3   2      299.16      295.97      3.22 o 
   2   3   2      366.64      376.09      3.97 o 
   3   3   2     2516.03     2567.71     22.54 o 
   4   3   2      540.02      543.59      5.67 o 
   5   3   2       67.98       61.49      1.55 o 
   6   3   2        8.58       13.63      1.14 o 
   7   3   2      837.97      903.60     18.72 o 
   8   3   2       51.88       51.30      3.15 o 
   9   3   2       55.23       61.01      3.55 o 
  10   3   2      722.24      717.22     18.39 o 
  11   3   2       39.37       47.76      5.75 o 
  12   3   2       11.19        8.14      6.40 o 
 -14   4   2        2.80        3.00      4.10 o 
 -13   4   2      164.77      163.64      5.60 o 
 -12   4   2       83.81       88.84      5.58 o 
 -11   4   2      660.73      676.99      8.48 o 
 -10   4   2      223.01      207.55      6.07 o 
  -9   4   2      827.73      873.49      9.21 o 
  -8   4   2       76.43       72.03      3.18 o 
  -7   4   2     4417.47     4522.75     39.39 o 
  -6   4   2     2297.33     2284.48     20.42 o 
  -5   4   2      327.33      330.58      4.86 o 
  -4   4   2     1443.17     1551.68     13.98 o 
  -3   4   2       18.92       34.28      1.33 o 
  -2   4   2      420.82      382.46      4.52 o 
  -1   4   2      404.55      482.60      4.83 o 
   0   4   2       85.73       76.98      1.56 o 
   1   4   2     3898.85     3822.40     32.94 o 
   2   4   2     5165.49     5310.32     45.51 o 
   3   4   2      476.08      484.49      5.72 o 
   4   4   2      318.55      316.37      3.84 o 
   5   4   2      916.23      860.66      8.68 o 
   6   4   2      472.06      470.23     12.54 o 
   7   4   2     1994.31     1947.58     27.56 o 
   8   4   2     1371.17     1389.32     21.17 o 
   9   4   2       63.75       58.45      3.70 o 
  10   4   2       77.93       77.78      5.09 o 
  11   4   2      275.00      272.63     11.00 o 
  12   4   2       45.81       49.85      5.91 o 
 -14   5   2      406.01      423.92     14.45 o 
 -13   5   2        8.58        5.25      4.27 o 
 -12   5   2      873.69      867.55     11.53 o 
 -11   5   2     1027.08     1047.64     11.21 o 
 -10   5   2       40.42       45.21      2.51 o 
  -9   5   2      359.65      367.62      4.86 o 
  -8   5   2      663.18      629.40      6.96 o 
  -7   5   2     2050.81     2097.14     19.14 o 
  -6   5   2      801.91      878.56      8.68 o 
  -5   5   2      114.78      166.31      2.40 o 
  -4   5   2      932.66      857.81      8.91 o 
  -3   5   2     5761.90     6317.37     54.23 o 
  -2   5   2     2645.37     3061.92     26.60 o 
  -1   5   2     4574.83     4465.42     38.44 o 
   0   5   2      959.26     1027.75      9.58 o 
   1   5   2     1410.88     1565.32     14.20 o 
   2   5   2     4391.43     4598.16     39.64 o 
   3   5   2     1493.29     1408.23     13.10 o 
   4   5   2     1175.78     1196.00     11.38 o 
   5   5   2      190.91      210.33      3.80 o 
   6   5   2       94.40      101.53      3.39 o 
   7   5   2      295.33      290.38     13.96 o 
   8   5   2       13.84       11.29      2.43 o 
   9   5   2       13.32       11.35      2.49 o 
  10   5   2       27.99       26.05      3.39 o 
  11   5   2       11.90       16.30      3.46 o 
  12   5   2       43.34       37.91      5.91 o 
 -14   6   2      583.26      588.11     17.73 o 
 -13   6   2     1108.67     1126.78     18.17 o 
 -12   6   2     1633.54     1634.90     37.76 o 
 -11   6   2      650.45      660.06     16.65 o 
 -10   6   2       18.57       20.02      1.42 o 
  -9   6   2        5.61        9.24      3.24 o 
  -8   6   2      343.52      338.07      4.47 o 
  -7   6   2     1183.21     1089.40     10.68 o 
  -6   6   2       25.62       48.08      2.41 o 
  -5   6   2       37.81       39.67      1.39 o 
  -4   6   2      768.93      770.00      7.52 o 
  -3   6   2     2643.81     2683.47     23.61 o 
  -2   6   2     1968.77     2197.73     22.37 o 
  -1   6   2     1031.27     1029.44      9.71 o 
   0   6   2     3211.97     3396.56     29.62 o 
   1   6   2     2409.09     2386.45     21.21 o 
   2   6   2       41.24       41.35      1.32 o 
   3   6   2      183.27      217.61      3.09 o 
   4   6   2        6.18        3.62      1.06 o 
   5   6   2     1320.54     1328.61     15.24 o 
   6   6   2        8.08        9.04      1.36 o 
   7   6   2       49.02       49.24      8.54 o 
   8   6   2       62.15       61.37      4.43 o 
   9   6   2      554.80      549.87     11.64 o 
  10   6   2       87.29       82.25      4.96 o 
  11   6   2        6.95        7.46      3.22 o 
 -13   7   2      405.31      414.11      9.25 o 
 -12   7   2       83.33       92.58      3.57 o 
 -11   7   2       25.16       22.46      2.14 o 
 -10   7   2      379.72      380.38      6.25 o 
  -9   7   2     2230.27     2172.87     25.29 o 
  -8   7   2      423.63      389.84     12.63 o 
  -7   7   2      734.11      705.33      7.46 o 
  -6   7   2      107.12       93.45      2.52 o 
  -5   7   2     2077.66     2183.20     19.62 o 
  -4   7   2     1840.92     1826.32     16.55 o 
  -3   7   2      412.95      439.46      4.74 o 
  -2   7   2       12.78       22.88      1.00 o 
  -1   7   2      397.62      324.28      3.86 o 
   0   7   2      332.50      435.10      4.90 o 
   1   7   2      642.63      697.95      7.18 o 
   2   7   2     1374.61     1404.61     14.45 o 
   3   7   2       47.14       39.57      1.76 o 
   4   7   2       15.77       16.94      2.45 o 
   5   7   2       10.93       13.43      3.71 o 
   6   7   2     1118.54     1117.72     17.67 o 
   7   7   2     1166.34     1159.83     37.60 o 
   8   7   2      225.23      226.28      6.78 o 
   9   7   2        5.15        5.96      2.78 o 
  10   7   2        1.65       -0.94      2.32 o 
 -14   8   2       16.75       14.45      3.61 o 
 -13   8   2      133.73      138.73      7.22 o 
 -12   8   2       14.70       10.80      1.88 o 
 -11   8   2       43.40       38.33      2.38 o 
 -10   8   2      249.38      236.11      4.86 o 
  -9   8   2       39.52       42.23      2.37 o 
  -8   8   2      310.93      312.04      5.30 o 
  -7   8   2      368.46      353.10      5.55 o 
  -6   8   2      632.83      682.81      8.72 o 
  -5   8   2      413.33      409.52      5.87 o 
  -4   8   2      309.78      306.87      5.07 o 
  -3   8   2     1341.57     1267.26     11.95 o 
  -2   8   2      468.21      430.83      4.87 o 
  -1   8   2      447.26      482.74      5.41 o 
   0   8   2      660.15      668.74      7.06 o 
   1   8   2      843.97      797.83      8.20 o 
   2   8   2      142.00      119.95      2.37 o 
   3   8   2      323.05      277.23      4.77 o 
   4   8   2      117.34      125.50      3.26 o 
   5   8   2      539.20      530.50      7.70 o 
   6   8   2      120.59      112.74      4.42 o 
   7   8   2      236.44      236.76      6.86 o 
   8   8   2      625.92      644.26     12.76 o 
   9   8   2      112.72      110.38      5.36 o 
  10   8   2        0.11       -2.32      2.78 o 
 -15   9   2        6.19        9.85      3.61 o 
 -14   9   2        1.24        1.64      3.28 o 
 -13   9   2      231.45      231.83      9.19 o 
 -12   9   2      447.17      443.38      7.51 o 
 -11   9   2       34.60       41.82      2.45 o 
 -10   9   2       77.98       79.37      3.66 o 
  -9   9   2     1252.81     1263.87     15.08 o 
  -8   9   2     4452.57     4324.89     44.61 o 
  -7   9   2     3372.36     3308.93     34.64 o 
  -6   9   2      107.11       99.73      2.71 o 
  -5   9   2     1545.25     1555.59     17.30 o 
  -4   9   2       16.56       20.75      1.38 o 
  -3   9   2       71.48       53.09      2.07 o 
  -2   9   2      365.79      376.40      4.60 o 
  -1   9   2      981.02      938.17     10.99 o 
   0   9   2      678.05      660.35      7.13 o 
   1   9   2       66.24       50.37      1.66 o 
   2   9   2     2190.80     2132.49     28.50 o 
   3   9   2      244.90      273.84      4.88 o 
   4   9   2        2.57        3.75      1.33 o 
   5   9   2        3.39        6.07      1.56 o 
   6   9   2      627.17      642.49     12.20 o 
   7   9   2      121.67      120.95      5.28 o 
   8   9   2        0.93        0.16      2.53 o 
   9   9   2      183.93      182.92      6.94 o 
 -15  10   2      107.01      105.73      7.22 o 
 -14  10   2       21.03       25.61      4.60 o 
 -13  10   2       79.27       87.02      6.24 o 
 -12  10   2      216.61      212.26      6.02 o 
 -11  10   2      512.42      510.33      8.14 o 
 -10  10   2     1659.31     1598.61     18.74 o 
  -9  10   2       52.40       34.36      2.30 o 
  -8  10   2       13.85        9.13      1.49 o 
  -7  10   2     3168.27     3001.88     31.80 o 
  -6  10   2     3588.36     3633.31     37.80 o 
  -5  10   2      264.84      256.98      4.61 o 
  -4  10   2      264.54      274.48      5.10 o 
  -3  10   2      109.22      129.67      3.13 o 
  -2  10   2     2024.19     1920.65     20.93 o 
  -1  10   2       52.37       52.23      2.19 o 
   0  10   2      345.12      353.39      4.64 o 
   1  10   2       48.82       69.09      2.59 o 
   2  10   2      571.01      559.31      7.81 o 
   3  10   2       33.94       46.06      2.18 o 
   4  10   2       61.13       63.74      2.69 o 
   5  10   2      397.15      390.88      6.67 o 
   6  10   2       18.40       15.39      3.78 o 
   7  10   2      117.13      125.24      5.52 o 
   8  10   2      997.51     1005.60     40.88 o 
 -15  11   2      220.49      229.86     10.51 o 
 -14  11   2      144.15      136.93      8.21 o 
 -13  11   2        0.50        1.31      3.28 o 
 -12  11   2      583.06      584.26     11.12 o 
 -11  11   2      376.38      393.17      7.00 o 
 -10  11   2       39.84       49.52      2.59 o 
  -9  11   2      867.12      817.09     10.99 o 
  -8  11   2       43.15       52.37      2.45 o 
  -7  11   2       16.08       18.16      1.76 o 
  -6  11   2       40.98       32.56      2.26 o 
  -5  11   2       29.70       32.09      1.88 o 
  -4  11   2      853.04      846.81     10.85 o 
  -3  11   2      193.19      190.30      4.10 o 
  -2  11   2       53.59       57.35      2.38 o 
  -1  11   2       27.16       46.06      6.06 o 
   0  11   2     1382.68     1374.14     17.63 o 
   1  11   2     1967.38     1992.18     27.25 o 
   2  11   2      105.98      108.88      3.15 o 
   3  11   2     1579.10     1506.21     17.70 o 
   4  11   2        5.60        5.64      1.56 o 
   5  11   2      218.08      201.57      6.23 o 
   6  11   2        2.60        0.18      2.28 o 
   7  11   2       37.79       44.08      3.83 o 
   8  11   2        7.95        8.08      7.55 o 
 -14  12   2      458.05      447.56     14.78 o 
 -13  12   2      116.82      124.45      7.88 o 
 -12  12   2      196.87      204.59      6.12 o 
 -11  12   2       12.19       14.75      2.43 o 
 -10  12   2      531.85      532.60      8.52 o 
  -9  12   2        9.17        5.44      1.64 o 
  -8  12   2        0.79        0.83      1.90 o 
  -7  12   2      288.86      280.77      5.30 o 
  -6  12   2      226.17      206.83      4.41 o 
  -5  12   2       39.29       36.54      2.07 o 
  -4  12   2     1365.84     1357.66     16.08 o 
  -3  12   2     2454.33     2422.20     26.42 o 
  -2  12   2        1.61        3.03      1.42 o 
  -1  12   2      128.74      124.61      3.50 o 
   0  12   2       16.50       14.09      2.30 o 
   1  12   2     1469.77     1353.83     20.06 o 
   2  12   2       28.88       29.20      2.79 o 
   3  12   2       77.70       72.49      3.63 o 
   4  12   2       43.55       48.22      3.61 o 
   5  12   2      268.05      250.94      7.09 o 
   6  12   2      410.28      400.32     12.64 o 
   7  12   2       28.01       29.20      3.58 o 
 -14  13   2       13.83       11.49      4.27 o 
 -13  13   2       31.05       39.08      5.25 o 
 -12  13   2      129.03      144.86      5.33 o 
 -11  13   2       48.66       55.36      3.59 o 
 -10  13   2       25.66       26.72      2.66 o 
  -9  13   2       24.46       23.99      2.21 o 
  -8  13   2      115.82      112.39      3.65 o 
  -7  13   2      432.43      433.13      7.20 o 
  -6  13   2       24.73       27.42      2.09 o 
  -5  13   2     1868.38     1841.99     21.07 o 
  -4  13   2     1445.20     1430.18     16.97 o 
  -3  13   2        1.68        1.42      2.04 o 
  -2  13   2      427.07      399.00      7.36 o 
  -1  13   2      675.44      600.27     10.85 o 
   0  13   2      539.84      505.10      9.86 o 
   1  13   2      146.88      132.24      5.09 o 
   2  13   2       23.89       17.18      2.49 o 
   3  13   2      738.57      723.63     13.02 o 
   4  13   2      138.78      139.59      5.52 o 
   5  13   2       12.66        9.19      5.25 o 
   6  13   2      505.74      511.92     18.06 o 
 -13  14   2      159.84      163.91      5.98 o 
 -12  14   2       42.07       47.07      3.55 o 
 -11  14   2      266.83      266.96      9.85 o 
 -10  14   2       77.66       73.28      4.06 o 
  -9  14   2      217.05      205.31      6.02 o 
  -8  14   2      224.05      219.88      5.70 o 
  -7  14   2      224.22      228.36      5.05 o 
  -6  14   2       49.28       47.70      2.59 o 
  -5  14   2      170.86      177.58      4.55 o 
  -4  14   2      322.86      307.21      6.38 o 
  -3  14   2     1976.25     1945.01     22.26 o 
  -2  14   2      308.19      286.04      7.15 o 
  -1  14   2       46.51       40.67      3.08 o 
   0  14   2      249.66      236.83      6.54 o 
   1  14   2      189.75      194.23      5.92 o 
   2  14   2       26.42       25.12      2.91 o 
   3  14   2     1083.42     1084.19     32.34 o 
   4  14   2       62.50       55.17      6.90 o 
   5  14   2       74.66       85.38      8.21 o 
 -13  15   2       85.70       89.50      4.86 o 
 -12  15   2      335.79      348.07     11.49 o 
 -11  15   2       66.95       61.30      3.93 o 
 -10  15   2       29.46       40.97      7.06 o 
  -9  15   2      541.33      559.82     10.91 o 
  -8  15   2      478.14      476.67      8.08 o 
  -7  15   2      492.91      518.12      8.46 o 
  -6  15   2        0.92        0.55      1.69 o 
  -5  15   2      425.03      427.72      7.43 o 
  -4  15   2       28.72       28.27      2.41 o 
  -3  15   2        2.54        2.26      2.05 o 
  -2  15   2      264.88      244.32      6.78 o 
  -1  15   2      522.31      516.16     10.47 o 
   0  15   2        0.43       -0.99      2.12 o 
   1  15   2        0.69       -0.15      3.45 o 
   2  15   2       37.67       42.69      3.46 o 
   3  15   2       70.26       77.51      5.25 o 
   4  15   2       17.57       22.66      5.91 o 
 -12  16   2      557.50      572.60     11.68 o 
 -11  16   2      497.99      516.87     10.88 o 
 -10  16   2       41.91       42.53      3.46 o 
  -9  16   2       25.53       22.85      2.99 o 
  -8  16   2       87.01       96.63      4.63 o 
  -7  16   2      581.77      619.73      9.77 o 
  -6  16   2     1126.02     1172.82     15.33 o 
  -5  16   2        5.91        7.23      1.95 o 
  -4  16   2       53.98       61.78      3.69 o 
  -3  16   2      170.88      151.70      5.51 o 
  -2  16   2      309.61      309.90     11.33 o 
  -1  16   2       97.20       87.41      4.65 o 
   0  16   2       51.39       62.17      4.10 o 
   1  16   2        9.45       10.95      5.09 o 
   2  16   2       17.82       20.13      3.15 o 
 -10  17   2      139.21      139.53      5.56 o 
  -9  17   2      664.73      682.48     12.98 o 
  -8  17   2       54.57       63.98      3.93 o 
  -7  17   2        2.29       -2.16      2.20 o 
  -6  17   2        1.46        4.11      1.98 o 
  -5  17   2       34.23       26.93      2.50 o 
  -4  17   2       22.29       20.63      5.75 o 
  -3  17   2      128.10      132.64      5.28 o 
  -2  17   2       17.40       19.37      2.99 o 
  -1  17   2       12.24        7.37      2.60 o 
   0  17   2        9.90       13.13      2.99 o 
  -9  18   2       57.64       46.43      3.83 o 
  -8  18   2       51.47       59.28      4.06 o 
  -7  18   2       16.52       14.07      2.90 o 
  -6  18   2        1.47       -1.94      2.20 o 
  -5  18   2       11.04        9.98      2.76 o 
  -4  18   2      389.56      404.94     17.90 o 
  -3  18   2      624.73      685.95     17.73 o 
  -2  18   2        2.33        0.79      4.76 o 
   1 -19   3      373.84      360.60      9.38 o 
   2 -19   3        0.91        2.51      2.79 o 
   3 -19   3      121.45      130.60      9.03 o 
   4 -19   3       67.32       80.78      4.72 o 
   5 -19   3      713.58      701.20     15.93 o 
   6 -19   3        0.60       -1.12      2.43 o 
   7 -19   3      164.65      170.83      5.18 o 
  -1 -18   3      569.07      584.67     12.14 o 
   0 -18   3      202.82      189.61      6.71 o 
   1 -18   3       25.23       26.15      3.15 o 
   2 -18   3       80.64       81.05      5.09 o 
   3 -18   3       71.98       70.26      4.25 o 
   4 -18   3        6.50        8.32      2.60 o 
   5 -18   3       13.48       18.06      2.91 o 
   6 -18   3      221.49      221.60      5.57 o 
   7 -18   3      484.87      495.45      8.68 o 
   8 -18   3        4.76        5.31      2.07 o 
   9 -18   3       39.88       35.93      2.79 o 
  -3 -17   3      418.09      428.26     12.64 o 
  -2 -17   3      209.50      204.22      6.94 o 
  -1 -17   3        0.82        0.52      2.43 o 
   0 -17   3       50.97       45.04      4.60 o 
   1 -17   3      718.05      694.67     13.23 o 
   2 -17   3       57.01       59.65      3.87 o 
   3 -17   3       69.18       69.81      6.90 o 
   4 -17   3       24.46       23.73      2.91 o 
   5 -17   3       11.33        5.37      1.92 o 
   6 -17   3        3.22        1.82      1.73 o 
   7 -17   3      138.39      146.66      4.52 o 
   8 -17   3      724.16      758.60     11.25 o 
   9 -17   3       25.40       19.91      2.46 o 
  10 -17   3        0.95        1.50      2.66 o 
  11 -17   3      390.81      407.33     10.44 o 
  -4 -16   3      205.24      223.75      7.18 o 
  -3 -16   3        9.48       10.43      2.67 o 
  -2 -16   3      508.11      508.23     10.73 o 
  -1 -16   3       86.75       89.75      4.49 o 
   0 -16   3       77.12       71.57      4.27 o 
   1 -16   3        1.36        1.92      2.12 o 
   2 -16   3        9.76        9.68      2.24 o 
   3 -16   3      217.22      201.56      6.07 o 
   4 -16   3       30.60       30.76      2.34 o 
   5 -16   3      229.99      233.16      8.13 o 
   6 -16   3     1371.65     1384.59     24.33 o 
   7 -16   3     1684.83     1767.56     20.98 o 
   8 -16   3       82.35       88.22      3.57 o 
   9 -16   3      218.32      196.88      7.94 o 
  10 -16   3       96.01       97.27      5.22 o 
  11 -16   3       64.41       73.24      5.58 o 
  -6 -15   3       81.49       89.47      4.97 o 
  -5 -15   3      131.62      132.50      5.60 o 
  -4 -15   3      579.78      561.25     11.59 o 
  -3 -15   3      256.24      241.10      6.86 o 
  -2 -15   3      788.57      714.43     13.08 o 
  -1 -15   3      141.33      128.63      4.97 o 
   0 -15   3      558.64      519.81     13.79 o 
   1 -15   3        4.85        8.84      2.96 o 
   2 -15   3      243.55      211.81      6.07 o 
   3 -15   3       24.86       15.61      1.88 o 
   4 -15   3      159.58      166.55      4.19 o 
   5 -15   3        5.69        8.74      1.69 o 
   6 -15   3        0.24        1.38      1.55 o 
   7 -15   3      460.38      466.32      7.79 o 
   8 -15   3      733.84      707.59     10.43 o 
   9 -15   3      337.78      346.11      6.70 o 
  10 -15   3      395.02      444.48     10.33 o 
  11 -15   3       12.77       11.99      3.13 o 
  12 -15   3      191.08      199.26      8.87 o 
  -7 -14   3        0.43       -1.15      2.67 o 
  -6 -14   3      120.21      115.55     16.91 o 
  -5 -14   3      101.93      101.41      4.97 o 
  -4 -14   3       25.30       21.04      3.12 o 
  -3 -14   3      116.26      109.01      6.07 o 
  -2 -14   3        1.75        1.57      2.12 o 
  -1 -14   3        5.72        8.44      2.36 o 
   0 -14   3       79.12       58.19      3.39 o 
   1 -14   3     2144.85     1892.93     26.79 o 
   2 -14   3      291.06      309.19      7.25 o 
   3 -14   3      262.68      255.06      6.25 o 
   4 -14   3      107.37      101.01      3.26 o 
   5 -14   3       44.82       46.53      3.46 o 
   6 -14   3      936.52      965.90     12.58 o 
   7 -14   3       27.57       29.55      2.87 o 
   8 -14   3       80.97       84.83      3.33 o 
   9 -14   3       10.55       13.51      1.87 o 
  10 -14   3       98.02       84.08      4.76 o 
  11 -14   3      357.09      357.27     13.30 o 
  12 -14   3        9.27        9.69      3.13 o 
  13 -14   3      134.27      122.79      6.02 o 
  -8 -13   3      131.98      119.28      5.59 o 
  -7 -13   3        3.14        2.30      3.94 o 
  -6 -13   3      126.51      115.71      5.04 o 
  -5 -13   3       76.60       83.44      4.34 o 
  -4 -13   3      112.81      100.82      4.34 o 
  -3 -13   3      270.38      274.27     16.09 o 
  -2 -13   3     1794.01     1700.11     24.45 o 
  -1 -13   3      623.14      622.77     11.17 o 
   0 -13   3       11.65       12.44      2.05 o 
   1 -13   3      465.83      457.90      8.98 o 
   2 -13   3      643.95      649.05      8.96 o 
   3 -13   3        9.52       14.15      5.50 o 
   4 -13   3       90.31      105.13      4.42 o 
   5 -13   3     1232.99     1225.43     14.80 o 
   6 -13   3       35.86       38.56      2.43 o 
   7 -13   3      785.43      778.73     10.67 o 
   8 -13   3       41.70       44.32      2.46 o 
   9 -13   3      276.32      287.96      5.75 o 
  10 -13   3      289.04      336.98      8.45 o 
  11 -13   3      228.68      220.70      7.06 o 
  12 -13   3      735.35      781.52     15.07 o 
  13 -13   3      107.54      109.97      5.60 o 
  -8 -12   3        1.79        2.05      1.92 o 
  -7 -12   3        2.41        3.84      2.07 o 
  -6 -12   3       34.48       33.06      2.38 o 
  -5 -12   3      634.31      629.46      9.27 o 
  -4 -12   3      193.31      193.23      5.53 o 
  -3 -12   3      128.11      125.82      4.57 o 
  -2 -12   3     1216.73     1208.03     18.33 o 
  -1 -12   3     1161.79     1156.18     23.31 o 
   0 -12   3      330.91      328.68      7.01 o 
   1 -12   3      559.58      603.61      8.27 o 
   2 -12   3     2996.81     2838.42     30.00 o 
   3 -12   3      207.22      204.60      4.07 o 
   4 -12   3        2.36        3.46      1.23 o 
   5 -12   3       58.67       60.29      2.43 o 
   6 -12   3      722.67      680.83      9.37 o 
   7 -12   3       11.27       12.79      1.73 o 
   8 -12   3        0.45        0.99      1.22 o 
   9 -12   3     1228.19     1198.46     14.87 o 
  10 -12   3       87.91       92.43      4.63 o 
  11 -12   3       58.51       58.69      4.02 o 
  12 -12   3      215.43      214.10      9.69 o 
  13 -12   3      201.08      205.34      7.15 o 
  14 -12   3      246.96      236.42     10.51 o 
  -9 -11   3       19.34       16.54      3.22 o 
  -8 -11   3       39.59       38.33      2.72 o 
  -7 -11   3      290.33      287.81      5.88 o 
  -6 -11   3      439.71      454.94      7.54 o 
  -5 -11   3       22.74       21.12      1.95 o 
  -4 -11   3        2.18        2.19      1.33 o 
  -3 -11   3      353.83      353.81      5.88 o 
  -2 -11   3      154.31      159.53      3.57 o 
  -1 -11   3     1300.87     1243.14     18.14 o 
   0 -11   3      781.98      800.58      9.95 o 
   1 -11   3     1931.69     1915.33     20.90 o 
   2 -11   3       28.94       26.87      1.57 o 
   3 -11   3      570.30      549.70      8.21 o 
   4 -11   3       79.60       76.36      2.54 o 
   5 -11   3        2.05        4.18      1.19 o 
   6 -11   3        2.77       -0.28      1.19 o 
   7 -11   3      210.45      220.47      4.54 o 
   8 -11   3      237.21      242.01      4.83 o 
   9 -11   3        2.55        4.29      2.29 o 
  10 -11   3      588.92      572.09     11.35 o 
  11 -11   3      433.28      433.25      9.72 o 
  12 -11   3      207.08      221.25      7.06 o 
  13 -11   3       16.49       12.40      2.99 o 
  14 -11   3        5.47        7.60      3.15 o 
 -10 -10   3       14.72       17.18      3.45 o 
  -9 -10   3       28.20       29.97      2.60 o 
  -8 -10   3      108.69      121.83      4.00 o 
  -7 -10   3      227.62      238.96      5.19 o 
  -6 -10   3      129.99      133.45      5.60 o 
  -5 -10   3     1419.08     1394.23     16.41 o 
  -4 -10   3      162.84      158.12      6.70 o 
  -3 -10   3      557.58      510.38      7.64 o 
  -2 -10   3     1984.51     1868.73     20.44 o 
  -1 -10   3      342.23      348.48      7.02 o 
   0 -10   3      137.53      150.50      3.37 o 
   1 -10   3       48.06       59.70      2.57 o 
   2 -10   3        5.27        4.18      1.00 o 
   3 -10   3     1024.75     1031.14     13.22 o 
   4 -10   3       16.02       14.43      1.30 o 
   5 -10   3      173.25      170.22      3.61 o 
   6 -10   3      278.89      298.45      5.01 o 
   7 -10   3      490.74      516.09      7.48 o 
   8 -10   3      343.52      313.00      5.45 o 
   9 -10   3     1153.78     1119.19     17.97 o 
  10 -10   3       41.39       35.65      3.23 o 
  11 -10   3       59.22       71.47      4.60 o 
  12 -10   3       88.03       86.99      4.65 o 
  13 -10   3        7.49        9.11      2.91 o 
  14 -10   3        4.77        3.55      2.91 o 
 -11  -9   3      325.16      334.88      9.38 o 
 -10  -9   3      497.40      522.90     11.64 o 
  -9  -9   3       11.33        8.82      2.23 o 
  -8  -9   3       13.23        8.36      1.81 o 
  -7  -9   3      472.35      463.72      7.49 o 
  -6  -9   3      108.05      107.04      3.94 o 
  -5  -9   3      619.98      618.70      8.60 o 
  -4  -9   3      239.01      235.10      5.65 o 
  -3  -9   3      267.57      279.74      4.73 o 
  -2  -9   3     2194.61     2275.83     24.11 o 
  -1  -9   3        3.53        2.17      0.65 o 
   0  -9   3     2497.99     2591.72     23.13 o 
   1  -9   3     1566.80     1502.53     13.86 o 
   2  -9   3      313.77      315.74      4.77 o 
   3  -9   3      626.05      651.72      8.24 o 
   4  -9   3     2884.75     2875.69     29.87 o 
   5  -9   3     1050.82     1027.55     12.06 o 
   6  -9   3       10.48       11.10      1.19 o 
   7  -9   3       23.50       28.24      1.63 o 
   8  -9   3      622.10      623.52      8.49 o 
   9  -9   3       90.42      102.83      6.90 o 
  10  -9   3       61.65       72.21      5.75 o 
  11  -9   3      131.60      136.34      8.87 o 
  12  -9   3      390.12      394.14     15.43 o 
  13  -9   3       13.00       14.32      3.08 o 
  14  -9   3       62.77       61.79      4.57 o 
 -11  -8   3       90.93       97.06      5.36 o 
 -10  -8   3       26.80       27.80      3.39 o 
  -9  -8   3      416.67      434.61      7.49 o 
  -8  -8   3      541.15      541.00     20.55 o 
  -7  -8   3       53.34       54.42      2.54 o 
  -6  -8   3       23.96       29.21      6.34 o 
  -5  -8   3      272.36      303.98      5.67 o 
  -4  -8   3      701.24      661.48      8.60 o 
  -3  -8   3      503.37      477.85      6.53 o 
  -2  -8   3     1711.86     1819.16     19.46 o 
  -1  -8   3       21.16       16.17      1.68 o 
   0  -8   3      169.32      174.58      2.58 o 
   1  -8   3        2.10        5.05      1.22 o 
   2  -8   3     4370.65     4575.81     45.96 o 
   3  -8   3     4001.31     4011.31     40.53 o 
   4  -8   3      878.86      855.57     10.13 o 
   5  -8   3      575.41      603.80      8.27 o 
   6  -8   3      537.70      605.54      8.21 o 
   7  -8   3      475.19      511.26      7.09 o 
   8  -8   3     1465.49     1436.39     16.37 o 
   9  -8   3      162.24      161.32      5.19 o 
  10  -8   3     3580.03     3431.23     46.25 o 
  11  -8   3       82.14       78.76      4.10 o 
  12  -8   3      142.51      137.31      9.69 o 
  13  -8   3      405.01      403.67      9.68 o 
  14  -8   3      195.87      204.96      7.10 o 
 -12  -7   3        9.23       10.84      3.22 o 
 -11  -7   3       28.26       33.47      3.70 o 
 -10  -7   3      244.07      242.18      7.25 o 
  -9  -7   3       60.01       58.98      2.88 o 
  -8  -7   3       28.49       31.62      2.15 o 
  -7  -7   3        8.28       13.11      1.49 o 
  -6  -7   3       12.11       12.91      1.57 o 
  -5  -7   3      757.89      703.33      9.05 o 
  -4  -7   3     1728.31     1713.15     18.65 o 
  -3  -7   3     1659.27     1618.10     17.50 o 
  -2  -7   3       71.11       85.70      2.66 o 
  -1  -7   3      142.32      135.63      2.84 o 
   0  -7   3       18.01        8.13      0.65 o 
   1  -7   3      142.81      129.55      3.29 o 
   2  -7   3      269.42      271.57      3.19 o 
   3  -7   3     1118.65     1163.71     10.81 o 
   4  -7   3     1868.91     1792.65     16.23 o 
   5  -7   3     1399.51     1370.66     14.31 o 
   6  -7   3      336.83      296.67      5.36 o 
   7  -7   3        4.06        4.55      0.95 o 
   8  -7   3     1034.59     1004.11     15.64 o 
   9  -7   3      426.21      407.65      8.55 o 
  10  -7   3      568.55      589.17     11.22 o 
  11  -7   3        4.83        5.06      4.93 o 
  12  -7   3      346.40      364.65      8.83 o 
  13  -7   3      585.84      564.40     11.88 o 
  14  -7   3       85.60       91.94      8.54 o 
 -12  -6   3       10.02       14.85      3.94 o 
 -11  -6   3      213.48      215.31      7.01 o 
 -10  -6   3      161.69      161.00      5.39 o 
  -9  -6   3       17.33       15.49      1.85 o 
  -8  -6   3      117.19      110.90      3.41 o 
  -7  -6   3        7.65        6.29      1.33 o 
  -6  -6   3     1577.25     1626.26     21.10 o 
  -5  -6   3     2188.46     2197.24     23.42 o 
  -4  -6   3      523.21      526.91      6.86 o 
  -3  -6   3      201.52      205.17      3.38 o 
  -2  -6   3     4728.30     4799.17     55.50 o 
  -1  -6   3     5598.30     5589.47     47.73 o 
   0  -6   3        0.32       -0.85      0.85 o 
   1  -6   3      145.79      115.49      2.19 o 
   2  -6   3     5410.14     5595.90     65.50 o 
   3  -6   3      410.45      443.11      4.64 o 
   4  -6   3       62.51       50.86      1.90 o 
   5  -6   3      818.67      775.44      7.73 o 
   6  -6   3     1205.08     1138.36     10.96 o 
   7  -6   3      190.85      201.09      3.08 o 
   8  -6   3      629.08      623.15      8.38 o 
   9  -6   3      342.71      329.13      5.59 o 
  10  -6   3     1524.20     1505.97     17.81 o 
  11  -6   3      735.97      763.25     21.34 o 
  12  -6   3      237.89      241.47      7.01 o 
  13  -6   3      486.82      484.93     17.40 o 
  14  -6   3       66.55       65.35      7.55 o 
 -13  -5   3       35.15       35.17      4.27 o 
 -12  -5   3       19.69       19.37      3.03 o 
 -11  -5   3      848.65      856.33     15.76 o 
 -10  -5   3      791.61      794.02     11.76 o 
  -9  -5   3       26.36       26.01      3.58 o 
  -8  -5   3     1588.13     1568.43     17.91 o 
  -7  -5   3     4107.34     4191.89     61.21 o 
  -6  -5   3     2634.95     2607.87     70.20 o 
  -5  -5   3        4.00        8.51      1.06 o 
  -4  -5   3      395.34      378.82      5.93 o 
  -3  -5   3       73.11       55.88      1.69 o 
  -2  -5   3      862.44      864.57      8.16 o 
  -1  -5   3      788.92      781.02      7.96 o 
   0  -5   3     1280.16     1120.77     10.19 o 
   1  -5   3       97.10       90.92      1.49 o 
   2  -5   3       43.13       78.59      1.41 o 
   3  -5   3     5316.88     5763.07     50.73 o 
   4  -5   3     1889.02     1931.46     17.26 o 
   5  -5   3       63.68      110.04      2.37 o 
   6  -5   3       56.99       69.19      1.90 o 
   7  -5   3      147.29      132.71      2.38 o 
   8  -5   3      277.56      268.75      4.80 o 
   9  -5   3       99.34      100.32      3.06 o 
  10  -5   3        4.89        2.81      1.51 o 
  11  -5   3      497.18      480.33      7.72 o 
  12  -5   3       83.53       88.36      3.53 o 
  13  -5   3       25.50       27.25      5.58 o 
  14  -5   3      167.46      161.89     10.51 o 
 -13  -4   3      171.58      182.22      8.37 o 
 -12  -4   3      109.03      113.00      5.21 o 
 -11  -4   3       40.64       35.65      4.10 o 
 -10  -4   3       41.17       40.18      2.74 o 
  -9  -4   3      491.25      495.62      7.52 o 
  -8  -4   3      722.25      829.59      9.01 o 
  -7  -4   3      289.42      283.99      4.82 o 
  -6  -4   3      166.77      184.64     12.56 o 
  -5  -4   3      910.34      880.10     10.26 o 
  -4  -4   3      105.31       82.07      2.96 o 
  -3  -4   3     1328.46     1361.13     16.50 o 
  -2  -4   3      383.44      353.08      4.41 o 
  -1  -4   3     1516.65     1452.07     12.64 o 
   0  -4   3        3.77        3.99      0.52 o 
   1  -4   3        7.53        8.41      1.20 o 
   2  -4   3     1253.33     1159.06     12.67 o 
   3  -4   3     1802.37     1944.63     30.10 o 
   4  -4   3     3959.49     4473.26     38.53 o 
   5  -4   3      687.33      619.71      6.28 o 
   6  -4   3        3.61        4.67      0.95 o 
   7  -4   3       10.73        5.75      1.12 o 
   8  -4   3        4.77        3.04      1.23 o 
   9  -4   3      868.08      859.74     11.13 o 
  10  -4   3      241.13      246.23      4.96 o 
  11  -4   3        2.05        3.11      1.58 o 
  12  -4   3      144.11      138.55      5.28 o 
  13  -4   3       22.21       20.72      3.22 o 
  14  -4   3       18.29       19.94      3.22 o 
 -14  -3   3      215.05      219.29     11.16 o 
 -13  -3   3       59.04       55.47      4.25 o 
 -12  -3   3       59.23       62.18      4.10 o 
 -11  -3   3       51.62       58.85      3.87 o 
 -10  -3   3        8.87        5.01      1.65 o 
  -9  -3   3     1354.26     1398.14     16.50 o 
  -8  -3   3      439.42      432.56      6.99 o 
  -7  -3   3     1569.45     1674.57     15.71 o 
  -6  -3   3     2151.44     2218.05     23.32 o 
  -5  -3   3    19566.50    21437.02    213.50 o 
  -4  -3   3      849.24      841.02      9.45 o 
  -3  -3   3     3351.06     3699.87    123.10 o 
  -2  -3   3     1890.12     1901.40     77.44 o 
  -1  -3   3    10070.72    10229.75    113.36 o 
   0  -3   3     1681.90     1701.75     18.07 o 
   1  -3   3     1214.67     1155.25     17.25 o 
   2  -3   3     3549.04     3800.69     32.66 o 
   3  -3   3     1119.52     1080.02     11.10 o 
   4  -3   3     9445.94    10271.77    156.79 o 
   5  -3   3     1848.63     1888.77     17.00 o 
   6  -3   3        3.92        4.71      0.64 o 
   7  -3   3        4.47        5.48      1.19 o 
   8  -3   3      574.01      579.08      8.03 o 
   9  -3   3        5.22        7.95      1.56 o 
  10  -3   3      939.50      916.09     14.95 o 
  11  -3   3      742.93      722.81     13.14 o 
  12  -3   3       19.12       22.68      2.91 o 
  13  -3   3        0.75        0.03      2.49 o 
  14  -3   3       48.39       44.56      4.01 o 
 -14  -2   3       23.10       26.79      3.78 o 
 -13  -2   3       13.56       10.58      3.08 o 
 -12  -2   3      148.82      155.14      5.75 o 
 -11  -2   3       37.45       33.73      2.43 o 
 -10  -2   3        2.63        2.46      1.46 o 
  -9  -2   3     1855.76     1922.66     21.23 o 
  -8  -2   3      266.73      262.93      4.71 o 
  -7  -2   3       99.46      122.37      2.88 o 
  -6  -2   3     6233.38     6525.17     55.93 o 
  -5  -2   3        3.92        9.73      1.20 o 
  -4  -2   3     5473.90     5686.58    108.69 o 
  -3  -2   3     2280.12     2429.91     24.48 o 
  -2  -2   3     8019.48     7993.06    194.84 o 
  -1  -2   3     1982.15     2116.89     21.13 o 
   0  -2   3     1322.99     1433.34     12.53 o 
   1  -2   3        2.61        3.39      0.42 o 
   2  -2   3    26660.79    26504.64   1219.88 o 
   3  -2   3     5268.69     5516.98    105.63 o 
   4  -2   3     6746.32     7156.20    240.84 o 
   5  -2   3      810.62      758.18      9.01 o 
   6  -2   3      240.61      261.27      4.67 o 
   7  -2   3      240.89      251.67      5.54 o 
   8  -2   3       10.42       15.09      1.46 o 
   9  -2   3       88.06       95.72      3.04 o 
  10  -2   3       81.98       79.31      3.04 o 
  11  -2   3       28.19       26.01      4.60 o 
  12  -2   3      146.01      158.25      5.92 o 
  13  -2   3      111.52      115.90      5.68 o 
  14  -2   3        0.13        2.42      2.98 o 
 -14  -1   3      131.52      136.54      5.98 o 
 -13  -1   3        5.62        5.66      2.67 o 
 -12  -1   3      209.15      208.68      6.45 o 
 -11  -1   3      348.07      332.98      6.01 o 
 -10  -1   3      579.22      590.79      8.41 o 
  -9  -1   3       19.71       19.11      2.96 o 
  -8  -1   3        9.05        7.03      1.23 o 
  -7  -1   3     1759.93     1700.65     15.72 o 
  -6  -1   3      428.19      418.24      4.65 o 
  -5  -1   3      800.45      798.22     12.94 o 
  -4  -1   3      110.07      113.04      7.37 o 
  -3  -1   3      137.82       92.76      2.65 o 
  -2  -1   3     8776.85     9024.32     77.86 o 
  -1  -1   3     6100.97     6188.84    105.08 o 
   0  -1   3       55.63       33.03      0.68 o 
   1  -1   3      947.63      940.68     10.04 o 
   2  -1   3     7109.01     7845.74    116.57 o 
   3  -1   3     3185.78     3456.99     49.09 o 
   4  -1   3     3926.61     4089.73     41.59 o 
   5  -1   3      104.69       87.99      1.59 o 
   6  -1   3      513.01      468.52      5.64 o 
   7  -1   3        3.22        5.58      1.14 o 
   8  -1   3      279.28      321.04      7.56 o 
   9  -1   3       70.62       65.15      2.64 o 
  10  -1   3       25.01       21.73      2.43 o 
  11  -1   3      904.31      916.70     15.80 o 
  12  -1   3        0.90       -2.43      2.43 o 
  13  -1   3      514.45      500.73     11.35 o 
 -15   0   3      168.97      175.07      7.72 o 
 -14   0   3       61.01       52.66      4.18 o 
 -13   0   3      183.08      175.17      6.12 o 
 -12   0   3      102.72      100.31      4.65 o 
 -11   0   3       70.86       72.40      2.92 o 
 -10   0   3      355.28      428.88     46.96 o 
  -9   0   3      937.27      950.30     11.59 o 
  -8   0   3       70.30       66.69      4.60 o 
  -7   0   3        0.87        3.17      0.82 o 
  -6   0   3     2466.50     2533.31     22.42 o 
  -5   0   3      190.90      197.82      2.89 o 
  -4   0   3      209.82      283.13      3.19 o 
  -3   0   3      263.71      239.33      2.67 o 
  -2   0   3    21032.15    21317.76    289.20 o 
  -1   0   3    13704.81    14279.77    139.70 o 
   0   0   3        5.77        8.05      0.43 o 
   1   0   3      508.30      429.48      4.99 o 
   2   0   3      890.35      799.02      8.83 o 
   3   0   3     1303.70     1254.11     16.14 o 
   4   0   3      100.35       79.09      1.37 o 
   5   0   3      587.17      528.90      5.56 o 
   6   0   3      737.67      728.50      9.05 o 
   7   0   3       11.87       12.43      1.33 o 
   8   0   3      102.50       72.43      2.67 o 
   9   0   3     1372.76     1312.01     19.90 o 
  10   0   3      390.68      386.37      8.74 o 
  11   0   3       65.01       59.85      5.25 o 
  12   0   3       65.46       67.49      4.25 o 
  13   0   3       11.67        6.75      3.03 o 
 -15   1   3      203.20      216.39      9.52 o 
 -14   1   3      132.25      139.62      5.84 o 
 -13   1   3        2.17       -0.75      2.36 o 
 -12   1   3      296.28      264.80     11.00 o 
 -11   1   3      358.09      361.96      8.00 o 
 -10   1   3      135.17      140.99      3.92 o 
  -9   1   3       53.94       50.14      2.17 o 
  -8   1   3     1489.08     1507.75     14.26 o 
  -7   1   3     4933.38     5018.71     43.48 o 
  -6   1   3      522.02      531.98      5.61 o 
  -5   1   3      319.36      306.26      5.52 o 
  -4   1   3      562.62      565.12      5.83 o 
  -3   1   3    11569.71    12018.02    109.15 o 
  -2   1   3     6421.66     6636.11    105.30 o 
  -1   1   3    10472.50    10632.60    104.66 o 
   0   1   3     1176.17     1233.73     10.95 o 
   1   1   3      282.65      292.54      4.52 o 
   2   1   3       87.02      109.83      1.54 o 
   3   1   3      142.28      182.68      2.29 o 
   4   1   3      192.17      135.28      1.99 o 
   5   1   3       24.23       30.45      1.73 o 
   6   1   3      487.28      485.64      7.76 o 
   7   1   3      368.96      356.97      6.43 o 
   8   1   3      714.29      664.71     11.78 o 
   9   1   3      224.37      217.43      6.22 o 
  10   1   3        9.33        7.51      2.63 o 
  11   1   3      149.30      151.64      5.75 o 
  12   1   3       37.87       39.21      3.94 o 
  13   1   3      208.26      212.32      7.49 o 
 -15   2   3      227.94      236.75      9.85 o 
 -14   2   3       20.24       26.39      3.31 o 
 -13   2   3      326.83      326.58      9.36 o 
 -12   2   3      245.17      245.01     14.28 o 
 -11   2   3       41.73       53.75      2.50 o 
 -10   2   3       59.74       70.47      2.15 o 
  -9   2   3      459.95      450.85     11.04 o 
  -8   2   3      812.22      791.49      8.24 o 
  -7   2   3       30.42       29.89      1.22 o 
  -6   2   3      467.51      439.62      5.02 o 
  -5   2   3     1465.15     1441.50     13.12 o 
  -4   2   3        4.05        4.43      0.81 o 
  -3   2   3        2.71        5.60      2.33 o 
  -2   2   3     1407.78     1574.94     15.92 o 
  -1   2   3     4483.45     4360.79     37.56 o 
   0   2   3      309.22      354.90      5.40 o 
   1   2   3      346.95      299.32      3.26 o 
   2   2   3        4.18        7.08      0.51 o 
   3   2   3     3221.85     3360.79     29.22 o 
   4   2   3      945.81      977.01      9.33 o 
   5   2   3     3110.41     3277.94     28.84 o 
   6   2   3     2587.30     2711.58     40.31 o 
   7   2   3       95.56      111.30      4.10 o 
   8   2   3      588.19      600.42     11.08 o 
   9   2   3      888.39      865.73     22.00 o 
  10   2   3      431.38      450.40      9.91 o 
  11   2   3      158.11      143.12      5.75 o 
  12   2   3       33.85       30.31      3.52 o 
 -15   3   3       22.90       24.96      4.27 o 
 -14   3   3       65.14       69.16      4.10 o 
 -13   3   3      290.43      279.97      7.15 o 
 -12   3   3      179.60      184.72      6.39 o 
 -11   3   3       15.33       20.57      2.15 o 
 -10   3   3      288.90      306.46      4.54 o 
  -9   3   3      836.51      851.73      9.02 o 
  -8   3   3     6119.30     6168.98     53.33 o 
  -7   3   3      452.51      389.83      4.64 o 
  -6   3   3     2730.78     2797.06     24.77 o 
  -5   3   3      336.30      392.57      6.16 o 
  -4   3   3     2055.25     1983.83     24.60 o 
  -3   3   3      110.41      146.53      5.61 o 
  -2   3   3      135.53      125.68      2.37 o 
  -1   3   3     1305.84     1294.36     11.64 o 
   0   3   3     7381.81     7419.39     66.14 o 
   1   3   3      398.83      446.10      5.02 o 
   2   3   3      421.64      426.85      4.55 o 
   3   3   3     4732.20     4816.70     41.48 o 
   4   3   3      761.98      722.19      7.30 o 
   5   3   3       10.85       19.75      1.05 o 
   6   3   3      174.75      195.89      3.78 o 
   7   3   3       30.17       35.98      2.67 o 
   8   3   3       16.21       14.25      3.61 o 
   9   3   3      152.36      168.23      6.90 o 
  10   3   3      370.42      343.38      8.74 o 
  11   3   3       21.04       21.30      3.78 o 
  12   3   3      156.19      157.91     13.79 o 
 -14   4   3       29.75       25.28      3.94 o 
 -13   4   3      174.92      186.27      5.84 o 
 -12   4   3      483.81      484.38      7.62 o 
 -11   4   3       20.23       21.50      2.13 o 
 -10   4   3      623.07      622.72      7.29 o 
  -9   4   3      105.24       91.57      2.30 o 
  -8   4   3     1047.96     1077.42     10.70 o 
  -7   4   3     1550.26     1606.68     15.01 o 
  -6   4   3     7308.81     7721.03     95.28 o 
  -5   4   3     1118.78     1130.54     10.62 o 
  -4   4   3      120.17       97.62      1.69 o 
  -3   4   3      584.98      633.09      7.13 o 
  -2   4   3     1544.94     1537.04     13.82 o 
  -1   4   3      254.88      238.04      2.87 o 
   0   4   3      461.87      499.58      5.12 o 
   1   4   3     5105.74     5393.86     46.21 o 
   2   4   3     1390.50     1283.34     11.89 o 
   3   4   3       78.44       77.38      1.80 o 
   4   4   3     1664.58     1689.19     15.60 o 
   5   4   3      818.60      789.66      8.15 o 
   6   4   3      671.83      687.59     18.06 o 
   7   4   3        0.12        4.00      1.88 o 
   8   4   3       18.01       18.36      3.12 o 
   9   4   3       20.94       22.64      5.58 o 
  10   4   3       58.21       57.67      4.18 o 
  11   4   3       39.77       47.38      4.18 o 
  12   4   3      295.54      305.38     14.45 o 
 -13   5   3        8.69        9.19      4.27 o 
 -12   5   3     1161.84     1180.48     12.54 o 
 -11   5   3      298.78      297.77      4.61 o 
 -10   5   3       99.34       95.53      3.18 o 
  -9   5   3      257.12      262.12      3.96 o 
  -8   5   3      897.80      898.80      9.23 o 
  -7   5   3     1371.64     1361.51     12.92 o 
  -6   5   3      224.22      207.33      4.03 o 
  -5   5   3     2015.40     2119.62     19.03 o 
  -4   5   3      176.19      126.72      2.37 o 
  -3   5   3      437.66      363.60      4.00 o 
  -2   5   3      595.29      675.46      6.68 o 
  -1   5   3     7531.01     7923.09     67.85 o 
   0   5   3      253.34      224.34      2.94 o 
   1   5   3      536.93      540.39      5.72 o 
   2   5   3     3279.24     3423.95     30.01 o 
   3   5   3     3991.68     3824.10     33.45 o 
   4   5   3      492.27      430.43      5.07 o 
   5   5   3     1546.04     1645.94     18.12 o 
   6   5   3      847.47      888.86     30.37 o 
   7   5   3       41.53       45.08      3.15 o 
   8   5   3      221.32      232.39     13.13 o 
   9   5   3      101.62       99.51      7.55 o 
  10   5   3       32.81       32.10      3.63 o 
  11   5   3      336.52      334.00      9.36 o 
 -13   6   3      106.60      117.23      6.57 o 
 -12   6   3       26.05       29.94      4.40 o 
 -11   6   3      110.93      114.75      3.54 o 
 -10   6   3      580.56      579.35      6.91 o 
  -9   6   3     1233.25     1232.39     12.29 o 
  -8   6   3      828.70      838.07     13.03 o 
  -7   6   3      242.77      277.97      3.74 o 
  -6   6   3      284.08      236.05      3.27 o 
  -5   6   3       72.79       91.62      2.56 o 
  -4   6   3        4.87       11.62      0.87 o 
  -3   6   3       72.30       58.42      2.27 o 
  -2   6   3     5126.49     5185.93     44.63 o 
  -1   6   3      890.22      958.21      9.25 o 
   0   6   3     1001.30     1101.95     10.52 o 
   1   6   3      256.38      206.12      2.92 o 
   2   6   3      128.66      110.14      2.13 o 
   3   6   3      751.07      732.83      7.69 o 
   4   6   3       32.65       23.14      1.53 o 
   5   6   3        3.70        5.47      1.81 o 
   6   6   3      288.64      291.29      7.01 o 
   7   6   3      460.65      446.67      9.44 o 
   8   6   3      122.42      112.13      4.97 o 
   9   6   3      216.75      208.81      6.94 o 
  10   6   3        7.25       10.68      3.03 o 
  11   6   3        2.45       -0.32      3.03 o 
 -14   7   3      365.63      377.62     12.15 o 
 -13   7   3      553.76      551.00     14.78 o 
 -12   7   3     1307.87     1289.04     15.90 o 
 -11   7   3       75.40       81.14      3.16 o 
 -10   7   3     1053.53     1057.81     16.75 o 
  -9   7   3        4.68        4.22      1.81 o 
  -8   7   3       28.02       30.80      1.76 o 
  -7   7   3      215.47      199.16      3.22 o 
  -6   7   3      396.77      390.91      4.67 o 
  -5   7   3     1045.74     1039.18     10.10 o 
  -4   7   3      308.99      325.62      3.94 o 
  -3   7   3     3919.69     3835.30     33.53 o 
  -2   7   3     1512.00     1723.74     15.81 o 
  -1   7   3       97.23       77.25      1.69 o 
   0   7   3     2489.68     2493.53     22.32 o 
   1   7   3      315.58      312.56      3.98 o 
   2   7   3      273.52      288.76      4.41 o 
   3   7   3       60.84       64.62      2.25 o 
   4   7   3        8.59       11.50      1.36 o 
   5   7   3      663.73      638.38      8.63 o 
   6   7   3      695.10      703.17     14.78 o 
   7   7   3      815.31      809.14     14.54 o 
   8   7   3      135.75      134.24      5.60 o 
   9   7   3       43.19       46.18      6.40 o 
  10   7   3       67.08       83.34     11.82 o 
 -14   8   3        9.03        7.55      3.28 o 
 -13   8   3      279.10      300.24     14.12 o 
 -12   8   3        1.31        6.99      3.45 o 
 -11   8   3     1060.77     1031.38     13.20 o 
 -10   8   3     1165.74     1199.14     14.59 o 
  -9   8   3     3266.93     3223.86     34.09 o 
  -8   8   3      277.37      273.79      4.92 o 
  -7   8   3      758.24      776.86      9.85 o 
  -6   8   3      866.97      816.95     10.04 o 
  -5   8   3     1920.07     1872.92     20.53 o 
  -4   8   3       61.97       64.66      3.89 o 
  -3   8   3     1593.11     1540.93     14.37 o 
  -2   8   3      365.64      345.84      4.41 o 
  -1   8   3      985.82      995.77      9.90 o 
   0   8   3      550.37      541.79      6.08 o 
   1   8   3      888.19      876.78      9.03 o 
   2   8   3      237.67      231.21      3.51 o 
   3   8   3       14.73       10.83      1.36 o 
   4   8   3       70.41       71.54      2.57 o 
   5   8   3      506.40      541.49     10.47 o 
   6   8   3      229.61      228.09      6.63 o 
   7   8   3        7.02        9.59      2.73 o 
   8   8   3     1224.02     1257.98     20.80 o 
   9   8   3      335.47      342.65      9.30 o 
 -15   9   3      305.05      299.14     11.16 o 
 -14   9   3      155.30      151.71      7.88 o 
 -13   9   3       17.93       15.19      2.66 o 
 -12   9   3        6.45        5.09      2.09 o 
 -11   9   3      728.86      713.96     12.30 o 
 -10   9   3      222.72      201.46      4.48 o 
  -9   9   3       34.34       37.84      2.14 o 
  -8   9   3       80.37       91.24      2.97 o 
  -7   9   3      544.53      557.86     12.99 o 
  -6   9   3       44.59       38.53      3.12 o 
  -5   9   3     1502.94     1428.39     16.17 o 
  -4   9   3     1790.20     1774.42     19.83 o 
  -3   9   3       62.45       78.36      2.45 o 
  -2   9   3      891.15      884.47      9.03 o 
  -1   9   3      557.73      537.42      6.12 o 
   0   9   3      459.38      448.83      6.26 o 
   1   9   3       34.12       25.76      1.56 o 
   2   9   3     1637.07     1605.69     18.03 o 
   3   9   3       25.76       27.31      1.78 o 
   4   9   3      315.24      327.61      5.65 o 
   5   9   3       17.43       18.25      2.67 o 
   6   9   3     1336.82     1289.45     20.57 o 
   7   9   3     1399.16     1417.07     22.53 o 
   8   9   3       45.23       43.78      4.01 o 
   9   9   3      183.94      193.63      7.26 o 
 -15  10   3       10.19        5.91      3.61 o 
 -14  10   3        2.34        8.21      3.94 o 
 -13  10   3      692.81      674.82     12.41 o 
 -12  10   3      146.82      165.96      5.91 o 
 -11  10   3        6.36        7.19      2.20 o 
 -10  10   3       87.66       93.01      3.28 o 
  -9  10   3      559.82      546.62      8.08 o 
  -8  10   3        6.05        4.30      2.02 o 
  -7  10   3     1372.51     1393.01     16.23 o 
  -6  10   3     2850.62     2809.71     29.80 o 
  -5  10   3       46.97       67.33      3.17 o 
  -4  10   3      246.79      242.71      4.48 o 
  -3  10   3      698.72      697.97      9.15 o 
  -2  10   3        6.43        7.42      1.30 o 
  -1  10   3     3973.63     3932.20     40.53 o 
   0  10   3      929.14      960.73     10.85 o 
   1  10   3      291.37      321.27      5.35 o 
   2  10   3      178.92      171.60      3.85 o 
   3  10   3       16.69       10.15      1.62 o 
   4  10   3      680.25      693.88      9.68 o 
   5  10   3       73.25       70.93      3.94 o 
   6  10   3      304.01      299.43     12.97 o 
   7  10   3        0.43        0.45      2.53 o 
   8  10   3      133.79      115.74      5.83 o 
 -15  11   3      281.17      299.47     11.82 o 
 -14  11   3      139.84      129.05      7.88 o 
 -13  11   3        7.72        4.52      2.43 o 
 -12  11   3      544.40      539.92     13.30 o 
 -11  11   3      574.48      549.72     10.55 o 
 -10  11   3       79.40       74.46      3.69 o 
  -9  11   3       16.71       15.25      1.76 o 
  -8  11   3      119.75      121.20      4.25 o 
  -7  11   3      231.62      252.27      4.86 o 
  -6  11   3       90.94       84.08      3.56 o 
  -5  11   3       48.07       39.11      2.09 o 
  -4  11   3      369.18      383.60      6.19 o 
  -3  11   3     2424.33     2278.68     24.79 o 
  -2  11   3       40.71       22.80      1.76 o 
  -1  11   3       35.30       24.94      1.81 o 
   0  11   3       26.70       26.82      1.85 o 
   1  11   3     2005.10     1895.77     26.32 o 
   2  11   3     1553.28     1551.52     17.97 o 
   3  11   3        4.68        7.20      2.78 o 
   4  11   3      383.41      402.75      6.88 o 
   5  11   3        0.22       -0.76      1.99 o 
   6  11   3       79.89       73.85      4.49 o 
   7  11   3      449.64      445.19     10.56 o 
 -14  12   3      125.81      116.57      7.88 o 
 -13  12   3       85.66       83.91      5.25 o 
 -12  12   3      315.24      305.96     10.02 o 
 -11  12   3       34.63       33.68      5.25 o 
 -10  12   3      103.13      105.00      7.72 o 
  -9  12   3       98.52      100.85      4.06 o 
  -8  12   3      125.84      124.19      4.32 o 
  -7  12   3      871.77      848.53     11.18 o 
  -6  12   3       52.22       60.43      2.52 o 
  -5  12   3      152.62      141.40      9.41 o 
  -4  12   3       36.67       35.12      2.14 o 
  -3  12   3      868.25      827.90     10.85 o 
  -2  12   3     1857.38     1770.13     20.05 o 
  -1  12   3       97.48       90.11      3.00 o 
   0  12   3     1309.02     1206.72     18.23 o 
   1  12   3      484.37      431.31      8.83 o 
   2  12   3      814.50      784.24     19.05 o 
   3  12   3       55.51       49.46      3.28 o 
   4  12   3      113.58       94.57      7.22 o 
   5  12   3        2.41        5.25      4.93 o 
   6  12   3      209.06      200.09      7.02 o 
 -14  13   3       56.95       59.43      6.24 o 
 -13  13   3      252.94      240.34      7.06 o 
 -12  13   3       70.32       67.24      3.93 o 
 -11  13   3      164.92      166.05      8.05 o 
 -10  13   3      255.48      262.86      6.85 o 
  -9  13   3       14.05       14.48      2.46 o 
  -8  13   3       72.84       74.57      3.78 o 
  -7  13   3        8.78        9.23      1.76 o 
  -6  13   3      353.58      344.65      6.31 o 
  -5  13   3      857.90      818.11     11.04 o 
  -4  13   3     1228.32     1195.18     14.82 o 
  -3  13   3        2.50        1.11      1.57 o 
  -2  13   3      136.08      112.50      3.45 o 
  -1  13   3      979.47      938.37     15.24 o 
   0  13   3       40.31       44.08      3.08 o 
   1  13   3        1.72        1.85      2.12 o 
   2  13   3       14.46       14.10      3.61 o 
   3  13   3       60.61       60.81      3.78 o 
   4  13   3       26.64       40.06      6.24 o 
   5  13   3      123.24      128.72      9.19 o 
 -13  14   3      371.75      406.52     14.12 o 
 -12  14   3       28.31       29.68      3.13 o 
 -11  14   3      197.20      177.80      6.73 o 
 -10  14   3     1184.38     1205.41     25.12 o 
  -9  14   3      963.43      994.16     16.23 o 
  -8  14   3      111.87      123.69      7.06 o 
  -7  14   3      171.21      171.39      4.54 o 
  -6  14   3      294.86      298.58      5.93 o 
  -5  14   3      477.62      473.12      7.77 o 
  -4  14   3       13.15       11.87      1.88 o 
  -3  14   3      959.70      927.59     13.32 o 
  -2  14   3      127.97      123.33      6.73 o 
  -1  14   3        1.36       -0.45      2.12 o 
   0  14   3       92.16       91.37      4.34 o 
   1  14   3      498.51      495.16     10.09 o 
   2  14   3       57.21       53.64      3.70 o 
   3  14   3        1.07       -0.66      3.61 o 
   4  14   3       15.64       13.46      5.25 o 
 -12  15   3      158.63      163.44      9.19 o 
 -11  15   3      219.14      233.26      6.95 o 
 -10  15   3        0.34       -3.58      3.94 o 
  -9  15   3      647.97      649.51     12.28 o 
  -8  15   3      112.82      105.52      5.42 o 
  -7  15   3        3.44        5.51      2.20 o 
  -6  15   3        9.79       16.21      2.14 o 
  -5  15   3     1250.82     1314.39     21.35 o 
  -4  15   3      139.47      132.22      4.15 o 
  -3  15   3      229.71      219.80      6.36 o 
  -2  15   3       28.69       26.53      2.99 o 
  -1  15   3       95.34       95.17      6.40 o 
   0  15   3       24.66       23.11      5.09 o 
   1  15   3      120.23      132.61      5.36 o 
   2  15   3        7.52        3.90      2.49 o 
   3  15   3      129.36      120.18      9.19 o 
 -11  16   3       48.73       48.21      3.78 o 
 -10  16   3      370.26      372.55      8.92 o 
  -9  16   3      232.54      241.13      7.19 o 
  -8  16   3        0.03       -1.82      2.05 o 
  -7  16   3       52.84       49.07      3.46 o 
  -6  16   3       12.43        8.12      2.43 o 
  -5  16   3      328.21      353.26      6.88 o 
  -4  16   3        5.15        0.48      3.45 o 
  -3  16   3       46.73       44.52      3.46 o 
  -2  16   3      101.04       99.49      4.72 o 
  -1  16   3      218.91      224.05      9.52 o 
   0  16   3        2.61        2.25      2.46 o 
   1  16   3      118.83      122.90      6.90 o 
 -10  17   3       13.41        7.13      2.90 o 
  -9  17   3        1.05        1.63      2.43 o 
  -8  17   3        2.41       -0.26      2.29 o 
  -7  17   3      169.16      182.72      6.26 o 
  -6  17   3       44.11       55.12      3.83 o 
  -5  17   3      170.65      176.00      7.88 o 
  -4  17   3      315.36      331.36      8.32 o 
  -3  17   3      369.08      384.10     22.16 o 
  -2  17   3      187.18      177.53      6.22 o 
  -1  17   3       34.52       42.36      3.69 o 
   0  17   3      436.01      451.55     10.33 o 
  -8  18   3        1.42        2.36      2.96 o 
  -7  18   3        7.29       10.49      2.76 o 
  -6  18   3      134.85      123.47      7.22 o 
  -5  18   3       74.04       71.91      5.91 o 
  -4  18   3       93.75      107.70      6.90 o 
  -3  18   3      190.15      190.45      8.87 o 
   1 -19   4      271.94      263.80      7.97 o 
   2 -19   4        2.20       -1.40      2.43 o 
   3 -19   4       20.79       23.44      3.45 o 
   4 -19   4       15.06       11.49      2.91 o 
   5 -19   4      128.48      119.92      5.28 o 
   6 -19   4      230.04      250.44     12.48 o 
   7 -19   4       46.19       55.48      3.87 o 
  -1 -18   4       96.71      102.17      5.21 o 
   0 -18   4      159.96      163.38      6.15 o 
   1 -18   4       56.45       56.42      7.06 o 
   2 -18   4       15.91       20.01      3.08 o 
   3 -18   4      210.48      209.80      7.88 o 
   4 -18   4      287.07      281.12      7.80 o 
   5 -18   4        4.81        9.44      2.60 o 
   6 -18   4       12.67       10.97      2.11 o 
   7 -18   4      729.42      749.41     11.30 o 
   8 -18   4       34.88       36.08      3.47 o 
   9 -18   4        0.81        5.53      2.99 o 
  -3 -17   4       19.11       24.27      3.39 o 
  -2 -17   4       33.41       32.67      3.46 o 
  -1 -17   4        6.45        9.94      2.49 o 
   0 -17   4       53.39       48.51      3.63 o 
   1 -17   4      169.45      169.77      5.92 o 
   2 -17   4      239.65      213.32      9.69 o 
   3 -17   4       22.83       26.04      2.91 o 
   4 -17   4      119.95      129.14      5.21 o 
   5 -17   4      389.49      370.99      6.98 o 
   6 -17   4      248.64      254.84      7.90 o 
   7 -17   4       67.51       73.67      3.37 o 
   8 -17   4      295.66      307.43      6.46 o 
   9 -17   4      288.39      282.58      8.22 o 
  10 -17   4       50.08       50.88      4.29 o 
  -5 -16   4      439.54      409.99     12.48 o 
  -4 -16   4       23.92       22.67      3.22 o 
  -3 -16   4       24.81       28.58      3.31 o 
  -2 -16   4        0.29       -1.99      1.99 o 
  -1 -16   4      914.80      888.35     15.52 o 
   0 -16   4       33.77       32.44      3.08 o 
   1 -16   4      338.47      327.92      8.04 o 
   2 -16   4      139.07      162.83      8.54 o 
   3 -16   4      475.03      434.56      9.38 o 
   4 -16   4       23.94       24.73      3.03 o 
   5 -16   4       56.77       55.82      2.81 o 
   6 -16   4       59.01       55.22      2.79 o 
   7 -16   4        3.35        7.74      1.87 o 
   8 -16   4        4.35        7.56      1.98 o 
   9 -16   4      323.00      314.59      8.70 o 
  10 -16   4      336.38      326.44      8.94 o 
  11 -16   4       64.52       68.04      4.72 o 
  -6 -15   4      120.96      128.91      5.76 o 
  -5 -15   4      103.70       99.33      5.13 o 
  -4 -15   4      169.27      152.39      5.76 o 
  -3 -15   4        8.51        8.87      2.60 o 
  -2 -15   4      226.39      216.50      6.54 o 
  -1 -15   4      206.76      201.49      6.15 o 
   0 -15   4      388.77      368.54      8.36 o 
   1 -15   4     1637.52     1543.11     47.45 o 
   2 -15   4      679.65      690.52     12.44 o 
   3 -15   4       80.56       73.14      4.55 o 
   4 -15   4      306.99      292.19      5.65 o 
   5 -15   4      255.07      262.78      5.45 o 
   6 -15   4      124.85      143.78      4.63 o 
   7 -15   4       29.86       29.97      2.57 o 
   8 -15   4      860.39      914.92     14.49 o 
   9 -15   4        2.24        0.33      2.36 o 
  10 -15   4       92.44      116.39      5.56 o 
  11 -15   4        2.31        4.47      2.90 o 
  12 -15   4      497.69      506.03     11.71 o 
  -7 -14   4       99.44       97.30      5.13 o 
  -6 -14   4        3.48        2.38      2.67 o 
  -5 -14   4      158.69      145.37      5.68 o 
  -4 -14   4      897.50      892.46     15.43 o 
  -3 -14   4     1337.23     1312.07     20.38 o 
  -2 -14   4        5.11        4.93      2.12 o 
  -1 -14   4     2173.45     2092.81     29.45 o 
   0 -14   4     2307.47     2229.58     30.95 o 
   1 -14   4       86.50       93.82      7.55 o 
   2 -14   4      302.19      270.90      6.63 o 
   3 -14   4      164.68      144.27      3.69 o 
   4 -14   4       70.99       79.48      2.92 o 
   5 -14   4       99.68       93.49      3.22 o 
   6 -14   4      486.79      499.42      7.84 o 
   7 -14   4      182.19      175.51      4.34 o 
   8 -14   4       69.78       81.08      3.24 o 
   9 -14   4      521.21      547.25     11.37 o 
  10 -14   4      504.64      500.07     11.01 o 
  11 -14   4      231.20      208.02      8.87 o 
  12 -14   4      105.43      122.56      5.89 o 
  -8 -13   4        1.72        0.76      2.43 o 
  -7 -13   4       43.31       43.78      3.77 o 
  -6 -13   4       12.01        5.68      2.49 o 
  -5 -13   4        5.14        6.31      2.43 o 
  -4 -13   4      151.33      144.03      5.21 o 
  -3 -13   4      419.38      403.20     18.55 o 
  -2 -13   4      288.47      254.26      6.54 o 
  -1 -13   4       17.08       27.73      2.46 o 
   0 -13   4     1338.99     1287.48     19.26 o 
   1 -13   4      982.88      966.63     15.33 o 
   2 -13   4      188.98      192.16      3.68 o 
   3 -13   4       11.35       11.96      1.49 o 
   4 -13   4      192.76      186.94      4.07 o 
   5 -13   4      897.14      878.41     11.37 o 
   6 -13   4       98.85       97.29      3.18 o 
   7 -13   4       83.36       88.27      4.55 o 
   8 -13   4      440.65      455.94      7.93 o 
   9 -13   4       40.65       42.16      3.61 o 
  10 -13   4       40.27       34.51      3.46 o 
  11 -13   4      625.01      643.03     13.10 o 
  12 -13   4       17.23       13.95      3.23 o 
  13 -13   4      369.01      399.23     26.76 o 
  -9 -12   4        0.61        4.37      2.18 o 
  -8 -12   4       48.22       38.52      2.69 o 
  -7 -12   4      238.87      230.65      5.39 o 
  -6 -12   4        9.78       10.95      1.88 o 
  -5 -12   4      286.97      275.76      5.54 o 
  -4 -12   4      326.62      309.21      7.53 o 
  -3 -12   4        1.20        4.39      1.81 o 
  -2 -12   4       21.11       27.47      2.43 o 
  -1 -12   4      388.04      400.49      8.04 o 
   0 -12   4     1623.94     1537.83     61.73 o 
   1 -12   4      804.71      768.58     12.97 o 
   2 -12   4      252.87      216.90      4.19 o 
   3 -12   4       69.63       72.33      2.81 o 
   4 -12   4      215.72      227.26      4.37 o 
   5 -12   4       45.18       40.58      1.98 o 
   6 -12   4      548.04      561.55      8.14 o 
   7 -12   4      246.55      273.80      5.21 o 
   8 -12   4       88.07       76.22      2.94 o 
   9 -12   4      171.70      155.48      5.56 o 
  10 -12   4       86.23       85.37     10.34 o 
  11 -12   4      178.56      185.20      6.59 o 
  12 -12   4       12.74       14.85      3.08 o 
  13 -12   4        3.30        7.01      3.08 o 
  -9 -11   4      128.88      114.67      5.09 o 
  -8 -11   4       33.77       32.84      4.10 o 
  -7 -11   4        6.10        6.62      1.88 o 
  -6 -11   4      825.65      856.48     11.67 o 
  -5 -11   4        4.36        6.23      1.56 o 
  -4 -11   4       90.16       71.42      5.84 o 
  -3 -11   4       89.52      107.35      2.99 o 
  -2 -11   4      348.71      378.09      5.84 o 
  -1 -11   4       21.92       13.00      1.81 o 
   0 -11   4      234.88      231.33      4.15 o 
   1 -11   4      444.31      446.43      6.41 o 
   2 -11   4      332.90      325.20      5.15 o 
   3 -11   4     1233.72     1198.00     13.98 o 
   4 -11   4       97.27       85.38      2.62 o 
   5 -11   4      260.04      267.24      4.86 o 
   6 -11   4      387.46      401.57      6.36 o 
   7 -11   4      647.96      590.95      8.44 o 
   8 -11   4      961.40      907.95     15.18 o 
   9 -11   4      381.01      342.75     10.34 o 
  10 -11   4        2.21        3.28      2.36 o 
  11 -11   4      174.08      175.60      7.55 o 
  12 -11   4       22.52       26.08      3.46 o 
  13 -11   4       47.17       49.56      4.25 o 
 -10 -10   4        8.75       14.57      3.45 o 
  -9 -10   4      231.29      236.70      5.65 o 
  -8 -10   4      833.25      857.21     11.90 o 
  -7 -10   4      601.83      620.19     13.64 o 
  -6 -10   4       32.47       31.31      2.35 o 
  -5 -10   4        7.76       10.32      1.56 o 
  -4 -10   4      744.27      807.07     10.41 o 
  -3 -10   4      749.84      682.33      9.03 o 
  -2 -10   4      534.89      456.91      6.57 o 
  -1 -10   4      569.64      548.91      8.64 o 
   0 -10   4     1684.71     1696.36     15.77 o 
   1 -10   4      582.05      588.18      7.67 o 
   2 -10   4     2674.49     2611.31     27.40 o 
   3 -10   4     2938.28     2887.37     30.18 o 
   4 -10   4     1031.92     1047.40     12.33 o 
   5 -10   4        6.09        4.97      1.56 o 
   6 -10   4       60.79       55.27      2.27 o 
   7 -10   4     1880.54     1712.07     19.23 o 
   8 -10   4      335.49      262.46      6.72 o 
   9 -10   4      800.15      834.06     16.09 o 
  10 -10   4       54.12       61.77      3.78 o 
  11 -10   4      392.80      378.67      9.12 o 
  12 -10   4       18.15       22.87      3.31 o 
  13 -10   4       61.70       51.11      4.10 o 
  14 -10   4      126.21      131.01      6.07 o 
 -11  -9   4      427.97      421.38     10.47 o 
 -10  -9   4      416.60      458.11     16.34 o 
  -9  -9   4       55.26       53.63      2.96 o 
  -8  -9   4       12.11       10.77      2.15 o 
  -7  -9   4      361.24      347.12      8.60 o 
  -6  -9   4     1809.07     1809.53     20.58 o 
  -5  -9   4       36.87       33.19      1.95 o 
  -4  -9   4      297.49      311.99      5.19 o 
  -3  -9   4       36.41       28.09      1.65 o 
  -2  -9   4       95.35       97.15      2.54 o 
  -1  -9   4        1.11        3.80      0.75 o 
   0  -9   4      272.18      255.37      3.38 o 
   1  -9   4      858.85      836.38      8.35 o 
   2  -9   4     1794.45     1781.82     30.01 o 
   3  -9   4      767.14      745.17     10.78 o 
   4  -9   4     4936.44     5036.28     50.85 o 
   5  -9   4      435.10      506.43      7.37 o 
   6  -9   4     1699.22     1680.24     18.66 o 
   7  -9   4      675.93      662.49      8.78 o 
   8  -9   4      362.19      368.12      7.99 o 
   9  -9   4       18.52       16.03      2.79 o 
  10  -9   4      336.10      301.60     10.34 o 
  11  -9   4      122.34      110.60      7.88 o 
  12  -9   4      235.37      248.03      8.05 o 
  13  -9   4       93.00       88.90      4.96 o 
  14  -9   4       53.69       54.24      4.42 o 
 -11  -8   4      164.26      167.35      6.39 o 
 -10  -8   4        0.15        3.14      1.53 o 
  -9  -8   4      107.83      106.40      3.79 o 
  -8  -8   4      107.74      114.84      3.61 o 
  -7  -8   4        1.82        1.98      1.46 o 
  -6  -8   4      734.65      718.26      9.62 o 
  -5  -8   4        7.92        6.57      1.23 o 
  -4  -8   4     2397.93     2406.10     25.57 o 
  -3  -8   4      870.02      821.52      9.94 o 
  -2  -8   4       10.45       14.64      0.85 o 
  -1  -8   4     3589.53     3537.95     30.96 o 
   0  -8   4      301.57      284.50      3.53 o 
   1  -8   4        0.45        2.88      0.73 o 
   2  -8   4      432.57      403.58      5.01 o 
   3  -8   4     1682.80     1796.74     19.76 o 
   4  -8   4      139.39      116.62      2.64 o 
   5  -8   4      934.09      899.90     10.67 o 
   6  -8   4      171.40      170.74      3.79 o 
   7  -8   4       23.67       26.27      1.50 o 
   8  -8   4      967.98      904.17     14.71 o 
   9  -8   4     1143.78     1195.79     18.77 o 
  10  -8   4      145.22      123.70      4.89 o 
  11  -8   4      197.80      213.95      6.54 o 
  12  -8   4        0.16       -1.30      2.24 o 
  13  -8   4       24.28       25.34      3.46 o 
  14  -8   4      267.00      274.88     11.99 o 
 -12  -7   4      157.78      162.79      6.63 o 
 -11  -7   4        3.52        3.39      2.67 o 
 -10  -7   4      303.38      285.71      6.12 o 
  -9  -7   4      389.42      411.02      7.64 o 
  -8  -7   4       97.00       99.49      3.26 o 
  -7  -7   4       45.39       46.92      2.30 o 
  -6  -7   4        6.57        7.71      1.33 o 
  -5  -7   4     2842.36     2857.59     30.05 o 
  -4  -7   4      589.30      567.18      7.41 o 
  -3  -7   4     1670.05     1604.24     17.39 o 
  -2  -7   4       24.58       17.37      1.41 o 
  -1  -7   4      291.74      382.48      4.27 o 
   0  -7   4     2287.97     2502.18     22.07 o 
   1  -7   4     4186.77     4482.40     38.67 o 
   2  -7   4      446.06      467.81      5.47 o 
   3  -7   4      142.63      127.02      2.23 o 
   4  -7   4       78.85       59.70      2.49 o 
   5  -7   4      557.69      560.59      5.99 o 
   6  -7   4      938.14      947.59      9.46 o 
   7  -7   4      860.28      879.36     10.83 o 
   8  -7   4      732.47      710.43      9.44 o 
   9  -7   4     1270.53     1243.28     19.10 o 
  10  -7   4      226.07      229.88      8.05 o 
  11  -7   4      408.23      388.06      8.98 o 
  12  -7   4      153.21      141.70      6.07 o 
  13  -7   4      445.71      434.89     10.24 o 
  14  -7   4       93.41       88.99      8.21 o 
 -13  -6   4        0.55        2.46      2.98 o 
 -12  -6   4        6.84        0.92      2.96 o 
 -11  -6   4       16.28       20.03      3.15 o 
 -10  -6   4      103.72       98.72      4.23 o 
  -9  -6   4      336.11      334.46      6.06 o 
  -8  -6   4       69.74       70.85      2.96 o 
  -7  -6   4      374.15      375.40      7.41 o 
  -6  -6   4      388.15      421.99      8.21 o 
  -5  -6   4     1553.76     1490.23     22.96 o 
  -4  -6   4       45.26       34.66      1.57 o 
  -3  -6   4        8.13       11.84      1.00 o 
  -2  -6   4     6465.41     6796.84     58.02 o 
  -1  -6   4      943.67      858.85      8.22 o 
   0  -6   4      120.22      102.36      1.75 o 
   1  -6   4     2606.34     2695.40     26.72 o 
   2  -6   4       12.68        5.75      0.58 o 
   3  -6   4      213.22      332.54      3.79 o 
   4  -6   4      251.60      321.99      3.98 o 
   5  -6   4       95.60      101.26      1.94 o 
   6  -6   4     2033.33     1984.23     18.14 o 
   7  -6   4      127.73      121.05      2.98 o 
   8  -6   4     1110.23     1109.35     13.44 o 
   9  -6   4      346.89      338.83      5.82 o 
  10  -6   4      327.47      311.85      7.57 o 
  11  -6   4       32.94       33.49      3.15 o 
  12  -6   4      137.02      120.76      5.21 o 
  13  -6   4      226.95      221.65     11.49 o 
  14  -6   4      330.50      319.17     14.12 o 
 -13  -5   4      152.97      150.42     16.42 o 
 -12  -5   4      112.79      112.47      5.44 o 
 -11  -5   4      489.14      444.70      7.83 o 
 -10  -5   4      128.38      127.33      3.99 o 
  -9  -5   4       16.46       13.91      1.81 o 
  -8  -5   4      266.11      244.60      6.05 o 
  -7  -5   4       14.70        9.49      1.33 o 
  -6  -5   4     2444.36     2431.36     25.77 o 
  -5  -5   4       18.95       10.84      1.11 o 
  -4  -5   4     2128.73     2300.13     24.01 o 
  -3  -5   4     4385.16     4775.30     47.67 o 
  -2  -5   4     3251.09     3276.78     28.43 o 
  -1  -5   4     2146.22     2272.74     22.55 o 
   0  -5   4        2.67        4.79      0.62 o 
   1  -5   4     1585.86     1587.21     14.12 o 
   2  -5   4      652.10      701.47      6.81 o 
   3  -5   4      147.75      158.05      2.01 o 
   4  -5   4      510.88      451.64      4.84 o 
   5  -5   4     1356.15     1428.37     13.22 o 
   6  -5   4      737.91      765.82      7.78 o 
   7  -5   4      985.18      925.63     11.31 o 
   8  -5   4     3877.75     3857.07     40.49 o 
   9  -5   4      432.63      410.26      6.61 o 
  10  -5   4       74.44       74.53      3.00 o 
  11  -5   4      195.11      191.75      4.58 o 
  12  -5   4      894.13      886.27     12.29 o 
  13  -5   4       15.92       11.82      4.93 o 
  14  -5   4        7.07        5.91      5.25 o 
 -13  -4   4        2.54        3.54      3.03 o 
 -12  -4   4      709.27      691.72     13.41 o 
 -11  -4   4      583.64      602.51      9.23 o 
 -10  -4   4      478.53      472.03      7.59 o 
  -9  -4   4      262.21      275.48      5.96 o 
  -8  -4   4    14101.94    14830.33    146.17 o 
  -7  -4   4     1193.38     1198.60     13.85 o 
  -6  -4   4      435.80      476.76      6.54 o 
  -5  -4   4      341.61      345.93      4.98 o 
  -4  -4   4      996.86     1013.01     11.28 o 
  -3  -4   4      152.16      142.07      3.77 o 
  -2  -4   4      477.98      403.96      6.70 o 
  -1  -4   4      235.53      304.57      3.31 o 
   0  -4   4     4738.43     4958.53     42.60 o 
   1  -4   4     1005.79     1094.97     12.18 o 
   2  -4   4     7105.91     7184.02     61.31 o 
   3  -4   4     5713.83     6017.12    105.03 o 
   4  -4   4     5767.98     5975.53     51.16 o 
   5  -4   4     2475.79     2585.95     20.49 o 
   6  -4   4      462.92      477.82      6.52 o 
   7  -4   4      608.08      578.78     15.43 o 
   8  -4   4      152.93      148.15      3.54 o 
   9  -4   4      309.24      314.25      8.20 o 
  10  -4   4      258.37      255.45      5.23 o 
  11  -4   4       18.49       14.48      1.90 o 
  12  -4   4        9.33        2.71      4.43 o 
  13  -4   4      181.76      177.46     16.75 o 
  14  -4   4        2.06        4.27      5.25 o 
 -14  -3   4       80.59       96.42      6.40 o 
 -13  -3   4      173.65      191.38      6.69 o 
 -12  -3   4       61.63       57.19      6.07 o 
 -11  -3   4       48.90       45.47      2.69 o 
 -10  -3   4     1648.57     1671.63     19.34 o 
  -9  -3   4      520.71      556.87      8.06 o 
  -8  -3   4      106.39      114.79      3.26 o 
  -7  -3   4     1300.09     1302.62     20.28 o 
  -6  -3   4      532.65      474.56      6.35 o 
  -5  -3   4     2259.31     2727.33     28.00 o 
  -4  -3   4       95.24      133.06      2.45 o 
  -3  -3   4     1198.34     1336.98     12.04 o 
  -2  -3   4      205.82      186.56      2.27 o 
  -1  -3   4      195.71      157.15      1.99 o 
   0  -3   4       61.59       51.48      1.02 o 
   1  -3   4     1981.78     2240.68     19.49 o 
   2  -3   4     4348.12     4925.16     42.12 o 
   3  -3   4      983.42     1030.20     11.41 o 
   4  -3   4    14497.54    15080.70    366.34 o 
   5  -3   4      942.07      949.95     12.47 o 
   6  -3   4      132.16      129.07      2.51 o 
   7  -3   4       92.77       93.57      2.73 o 
   8  -3   4      353.77      348.30      6.61 o 
   9  -3   4      164.06      159.87      3.85 o 
  10  -3   4      111.63      103.87      3.50 o 
  11  -3   4       32.68       29.61      3.15 o 
  12  -3   4       19.87       22.03      5.58 o 
  13  -3   4       23.78       23.48      3.61 o 
  14  -3   4       60.47       68.79      7.22 o 
 -14  -2   4       11.35       11.69      3.22 o 
 -13  -2   4      177.35      179.83      8.70 o 
 -12  -2   4      822.82      819.69     16.75 o 
 -11  -2   4      230.90      226.31      4.99 o 
 -10  -2   4      190.75      190.59      7.40 o 
  -9  -2   4       56.20       56.47      2.51 o 
  -8  -2   4      115.27      110.21      3.07 o 
  -7  -2   4      201.76      220.87      4.13 o 
  -6  -2   4     2964.75     3273.54     28.72 o 
  -5  -2   4       14.51        8.27      0.65 o 
  -4  -2   4     9573.67     9392.96    128.17 o 
  -3  -2   4      164.09      189.24      3.41 o 
  -2  -2   4        8.55       23.91      1.09 o 
  -1  -2   4       98.81       80.08      1.38 o 
   0  -2   4     3352.73     3297.14     29.48 o 
   1  -2   4     1770.04     1829.75     16.01 o 
   2  -2   4      621.01      586.79      6.81 o 
   3  -2   4     4548.18     4400.07     63.01 o 
   4  -2   4      108.06      104.88      2.38 o 
   5  -2   4     5113.97     5411.86     54.91 o 
   6  -2   4      166.15      209.40      3.81 o 
   7  -2   4     1612.22     1729.66     22.99 o 
   8  -2   4       17.56       24.17      1.68 o 
   9  -2   4       16.04       15.98      1.85 o 
  10  -2   4       15.40       17.16      2.26 o 
  11  -2   4      496.71      501.92     14.78 o 
  12  -2   4      240.78      240.32      7.42 o 
  13  -2   4        1.56       -1.03      2.60 o 
 -14  -1   4       77.19       80.37      4.81 o 
 -13  -1   4      174.66      176.60      6.22 o 
 -12  -1   4        3.33        1.47      1.81 o 
 -11  -1   4      333.21      329.88      6.09 o 
 -10  -1   4      354.17      355.02      6.04 o 
  -9  -1   4      364.46      375.42      6.21 o 
  -8  -1   4       17.18       16.74      1.49 o 
  -7  -1   4      218.95      171.11      3.41 o 
  -6  -1   4     1179.13     1228.02     11.51 o 
  -5  -1   4     1730.11     1861.32     16.65 o 
  -4  -1   4     1355.49     1491.34     13.45 o 
  -3  -1   4     4814.50     4955.44     42.42 o 
  -2  -1   4        7.25        5.85      0.60 o 
  -1  -1   4     3610.85     3613.92     35.32 o 
   0  -1   4      262.35      266.42      2.86 o 
   1  -1   4      150.40      140.81      4.86 o 
   2  -1   4      667.37      761.95      8.52 o 
   3  -1   4     7085.99     7507.19    143.25 o 
   4  -1   4      644.08      600.72      9.19 o 
   5  -1   4     1157.77     1247.58     14.12 o 
   6  -1   4      334.91      354.10      5.38 o 
   7  -1   4      236.50      252.57      4.50 o 
   8  -1   4      114.17       94.12      2.92 o 
   9  -1   4     1041.61     1085.61     13.70 o 
  10  -1   4      102.01      108.57      4.65 o 
  11  -1   4      133.21      144.72      8.04 o 
  12  -1   4      110.15      102.57      5.21 o 
  13  -1   4      349.37      325.97      9.15 o 
 -15   0   4      342.08      334.28     12.15 o 
 -14   0   4       40.27       31.85      4.60 o 
 -13   0   4      318.09      314.24      7.99 o 
 -12   0   4       48.06       50.09      3.13 o 
 -11   0   4       14.29       16.95      1.88 o 
 -10   0   4       29.10       32.67      2.32 o 
  -9   0   4      688.72      683.61      8.95 o 
  -8   0   4      157.92      149.38      5.21 o 
  -7   0   4       48.79       51.51      1.57 o 
  -6   0   4     1182.65     1215.96     11.44 o 
  -5   0   4     2428.30     2507.26     23.60 o 
  -4   0   4      407.93      320.53      5.17 o 
  -3   0   4     2492.71     2715.18     26.91 o 
  -2   0   4     4567.83     5117.53     50.23 o 
  -1   0   4     7220.33     7274.92     71.62 o 
   0   0   4       46.05       53.84      1.13 o 
   1   0   4     7184.79     7641.28     95.54 o 
   2   0   4     3277.49     3481.17     35.35 o 
   3   0   4     8157.34     8402.85     85.20 o 
   4   0   4      129.14      168.25      3.07 o 
   5   0   4      493.11      450.34      6.22 o 
   6   0   4     1641.39     1639.10     18.26 o 
   7   0   4      219.18      242.41      4.54 o 
   8   0   4      192.74      161.59      3.80 o 
   9   0   4       71.53       61.96      3.55 o 
  10   0   4      360.69      349.19     10.02 o 
  11   0   4        0.23       -1.22      2.43 o 
  12   0   4      863.96      871.41     16.13 o 
  13   0   4     1772.12     1760.35     37.76 o 
 -15   1   4       56.22       63.37      5.91 o 
 -14   1   4      515.75      497.80     14.45 o 
 -13   1   4       45.66       49.90      4.27 o 
 -12   1   4       23.04       23.69      2.26 o 
 -11   1   4       28.28       24.24      2.00 o 
 -10   1   4       89.63       84.77      2.83 o 
  -9   1   4        7.30       11.94      1.13 o 
  -8   1   4      210.06      221.10      3.32 o 
  -7   1   4     2429.77     2455.60     21.98 o 
  -6   1   4     1620.69     1616.51     14.77 o 
  -5   1   4     1214.74     1217.92     11.24 o 
  -4   1   4     4457.73     4308.52     37.02 o 
  -3   1   4    16276.55    16928.08    222.07 o 
  -2   1   4    15686.61    16259.51    159.70 o 
  -1   1   4      185.34      185.14      3.26 o 
   0   1   4     3170.48     3067.36     26.47 o 
   1   1   4      312.25      287.12      3.85 o 
   2   1   4        1.42        1.16      0.38 o 
   3   1   4      910.96      915.81      8.66 o 
   4   1   4      327.29      292.54      3.48 o 
   5   1   4       50.53       42.17      1.81 o 
   6   1   4      604.06      575.91      7.83 o 
   7   1   4      769.60      727.61      9.51 o 
   8   1   4      946.96      852.44     14.35 o 
   9   1   4      364.37      333.44     11.82 o 
  10   1   4        4.26        1.97      2.19 o 
  11   1   4      765.97      760.44     14.40 o 
  12   1   4      520.23      534.01     11.97 o 
 -15   2   4      333.14      361.86     12.15 o 
 -14   2   4       15.36       14.12      3.61 o 
 -13   2   4      127.42      120.42      4.96 o 
 -12   2   4      127.64      134.15      3.95 o 
 -11   2   4       44.39       43.02      2.32 o 
 -10   2   4      307.41      310.16      6.11 o 
  -9   2   4     1900.37     1916.70     18.00 o 
  -8   2   4     2824.24     2949.42     26.36 o 
  -7   2   4     1137.25     1207.22     11.61 o 
  -6   2   4      705.61      671.86      6.85 o 
  -5   2   4     1117.15     1124.07     10.51 o 
  -4   2   4      875.19      979.30      9.07 o 
  -3   2   4     1092.25     1228.79     12.82 o 
  -2   2   4      860.43      999.39     12.81 o 
  -1   2   4       84.52       60.76      1.13 o 
   0   2   4      942.91     1100.87     10.08 o 
   1   2   4       22.19       26.97      0.96 o 
   2   2   4      862.15      779.23      9.72 o 
   3   2   4      699.71      615.18      6.23 o 
   4   2   4     1451.61     1542.66     14.19 o 
   5   2   4       56.34       51.75      2.00 o 
   6   2   4       57.06       38.46      1.95 o 
   7   2   4       33.98       19.69      2.36 o 
   8   2   4      134.75      116.53      4.65 o 
   9   2   4      172.46      171.01     10.34 o 
  10   2   4      509.24      522.48     11.17 o 
  11   2   4       79.34       72.45      4.60 o 
  12   2   4      118.19      111.79     11.00 o 
 -15   3   4       39.38       43.34      4.93 o 
 -14   3   4      169.60      170.75      7.88 o 
 -13   3   4       19.01       18.39      3.61 o 
 -12   3   4      168.46      171.60      4.28 o 
 -11   3   4       43.73       44.83      1.95 o 
 -10   3   4      208.69      218.65      3.72 o 
  -9   3   4      156.94      143.24      2.78 o 
  -8   3   4      402.60      389.74      4.88 o 
  -7   3   4     1719.93     1806.57     16.65 o 
  -6   3   4      786.83      694.96      7.10 o 
  -5   3   4      900.27      990.95      9.52 o 
  -4   3   4     9219.65     9509.79    108.16 o 
  -3   3   4     1711.81     1708.25     15.26 o 
  -2   3   4       47.26       28.26      2.00 o 
  -1   3   4     6340.31     6943.38     59.41 o 
   0   3   4     2187.92     2098.98     18.64 o 
   1   3   4        5.33        4.37      0.68 o 
   2   3   4      171.56      196.87      2.66 o 
   3   3   4      802.89      822.21      8.14 o 
   4   3   4     8054.43     8304.56     70.93 o 
   5   3   4      471.21      486.69     13.07 o 
   6   3   4      129.10      133.42      3.38 o 
   7   3   4      145.44      166.39      5.19 o 
   8   3   4      594.62      625.26     11.78 o 
   9   3   4       27.63       19.57      2.91 o 
  10   3   4       34.72       27.43      3.39 o 
  11   3   4       28.70       33.52      3.87 o 
  12   3   4       10.99       15.14      3.78 o 
 -14   4   4        7.10        8.21      3.28 o 
 -13   4   4      330.84      333.63      7.65 o 
 -12   4   4     2460.48     2488.25     27.39 o 
 -11   4   4       37.17       41.64      2.46 o 
 -10   4   4       12.46       15.34      2.48 o 
  -9   4   4      257.29      262.19      4.01 o 
  -8   4   4      719.21      688.12      7.50 o 
  -7   4   4        0.26        0.33      1.14 o 
  -6   4   4     1161.47     1104.69     10.63 o 
  -5   4   4       66.76      110.84      2.74 o 
  -4   4   4       57.28      110.80      3.98 o 
  -3   4   4       70.97       91.85      2.27 o 
  -2   4   4      360.05      367.90      4.74 o 
  -1   4   4       31.79       18.49      1.42 o 
   0   4   4       10.98        7.69      0.88 o 
   1   4   4       88.58       79.17      1.67 o 
   2   4   4     5730.69     6200.30     53.21 o 
   3   4   4      682.26      752.75      7.68 o 
   4   4   4      303.32      316.16      4.04 o 
   5   4   4      278.45      271.90      5.34 o 
   6   4   4      489.45      506.28      9.58 o 
   7   4   4        0.71        3.17      1.97 o 
   8   4   4        1.43        2.82      2.19 o 
   9   4   4       23.33       26.10      3.15 o 
  10   4   4      228.32      221.95      9.03 o 
  11   4   4       11.57       10.16      3.15 o 
 -13   5   4      127.80      125.44      6.90 o 
 -12   5   4      779.68      779.61     10.36 o 
 -11   5   4      180.58      193.30      3.72 o 
 -10   5   4      283.87      283.15      4.33 o 
  -9   5   4      202.65      203.34      3.42 o 
  -8   5   4        7.58        5.98      1.00 o 
  -7   5   4      464.85      425.42      5.03 o 
  -6   5   4      268.90      259.34      3.45 o 
  -5   5   4      653.24      627.16      6.50 o 
  -4   5   4       35.89       45.42      1.42 o 
  -3   5   4     6430.05     6715.61     57.52 o 
  -2   5   4     5732.04     6163.62     52.80 o 
  -1   5   4       20.81        9.06      0.73 o 
   0   5   4      864.13      898.17      8.76 o 
   1   5   4      472.92      403.19      4.61 o 
   2   5   4      271.48      280.78      3.69 o 
   3   5   4     3215.99     3205.04     28.36 o 
   4   5   4     1496.80     1443.61     13.83 o 
   5   5   4        3.22        4.40      1.64 o 
   6   5   4       44.24       32.63      2.67 o 
   7   5   4      709.02      692.08     13.13 o 
   8   5   4      506.99      555.69     11.31 o 
   9   5   4      279.48      277.49      8.04 o 
  10   5   4       17.06       16.71      3.28 o 
  11   5   4       16.48       24.72      3.77 o 
 -13   6   4     1370.11     1408.23     20.66 o 
 -12   6   4      895.49      914.04     23.64 o 
 -11   6   4      590.58      585.97     10.45 o 
 -10   6   4       31.00       30.77      2.23 o 
  -9   6   4      137.63      130.51      2.73 o 
  -8   6   4     1201.06     1189.76     11.72 o 
  -7   6   4      625.28      649.56      7.04 o 
  -6   6   4     2568.07     2413.88     21.78 o 
  -5   6   4     1166.78     1201.90     11.43 o 
  -4   6   4      497.51      501.50      5.44 o 
  -3   6   4      795.29      878.23      8.61 o 
  -2   6   4     3181.17     3313.69     29.07 o 
  -1   6   4      732.95      767.64      7.78 o 
   0   6   4        0.71        1.10      0.66 o 
   1   6   4      396.61      402.05      4.73 o 
   2   6   4      531.27      536.76      6.06 o 
   3   6   4     1894.36     1861.64     17.28 o 
   4   6   4        0.15       -0.30      0.99 o 
   5   6   4      951.56      960.62     15.47 o 
   6   6   4      434.53      443.68     13.46 o 
   7   6   4      301.12      304.83      7.80 o 
   8   6   4       47.61       57.67      3.94 o 
   9   6   4      114.93      105.29      5.36 o 
  10   6   4       73.67       68.84      4.57 o 
 -14   7   4       45.16       53.85      4.93 o 
 -13   7   4       48.79       51.31      4.60 o 
 -12   7   4       35.40       36.55      3.94 o 
 -11   7   4       43.28       51.32      3.13 o 
 -10   7   4       47.39       47.66      4.27 o 
  -9   7   4        9.14        6.46      1.38 o 
  -8   7   4        6.68        6.31      1.53 o 
  -7   7   4      752.92      722.12      7.68 o 
  -6   7   4      532.15      526.47      5.83 o 
  -5   7   4      269.03      264.05      3.50 o 
  -4   7   4      116.23      106.79      3.63 o 
  -3   7   4     3092.24     3165.01     28.00 o 
  -2   7   4     2538.94     2532.58     22.67 o 
  -1   7   4       11.29        5.87      0.75 o 
   0   7   4     1193.38     1217.90     11.75 o 
   1   7   4     1052.43     1058.06     10.51 o 
   2   7   4      407.73      400.47      4.95 o 
   3   7   4        3.91        3.58      0.96 o 
   4   7   4      176.22      182.13      3.84 o 
   5   7   4       38.07       35.40      4.76 o 
   6   7   4      241.13      236.58     11.49 o 
   7   7   4      282.16      271.90      7.48 o 
   8   7   4       51.23       41.97     10.84 o 
   9   7   4        2.45        2.55      2.78 o 
  10   7   4       97.97      119.20     14.45 o 
 -14   8   4       56.93       56.15      5.25 o 
 -13   8   4      212.07      207.58      6.73 o 
 -12   8   4        2.34        3.78      2.09 o 
 -11   8   4      899.88      869.92     14.05 o 
 -10   8   4      123.80      113.04      4.29 o 
  -9   8   4      360.89      369.82      6.06 o 
  -8   8   4      659.31      657.48      8.84 o 
  -7   8   4      685.87      694.24      9.10 o 
  -6   8   4      552.70      580.09      7.77 o 
  -5   8   4     5362.87     5248.44     53.02 o 
  -4   8   4      200.75      220.05      3.17 o 
  -3   8   4       19.69       27.22      1.20 o 
  -2   8   4        7.59        9.00      1.18 o 
  -1   8   4      464.79      487.87      5.64 o 
   0   8   4        1.19        2.70      0.81 o 
   1   8   4     2248.28     2237.83     20.59 o 
   2   8   4       44.84       45.85      1.80 o 
   3   8   4      235.04      215.74      4.22 o 
   4   8   4      599.66      594.46      8.32 o 
   5   8   4        2.85        5.79      2.12 o 
   6   8   4        2.62        4.97      2.24 o 
   7   8   4       54.92       59.44      4.43 o 
   8   8   4       79.54       87.37      5.13 o 
   9   8   4       98.49      113.55     11.49 o 
 -15   9   4      243.35      255.14     10.51 o 
 -14   9   4      408.11      409.47     13.13 o 
 -13   9   4      490.10      507.44     19.70 o 
 -12   9   4        1.43        1.81      2.96 o 
 -11   9   4       35.05       33.67      5.58 o 
 -10   9   4      238.25      225.07      6.04 o 
  -9   9   4      126.06      133.98      6.90 o 
  -8   9   4      985.86      993.18     12.26 o 
  -7   9   4     1153.08     1180.37     13.96 o 
  -6   9   4      390.81      381.63      5.87 o 
  -5   9   4       10.81       27.73      2.46 o 
  -4   9   4     5115.94     5026.57     50.98 o 
  -3   9   4       78.77       75.97      2.45 o 
  -2   9   4      126.23      111.99      2.46 o 
  -1   9   4     1713.35     1612.84     15.35 o 
   0   9   4     3077.61     3092.15     27.85 o 
   1   9   4       45.15       39.78      1.61 o 
   2   9   4        8.58        7.80      1.88 o 
   3   9   4       44.83       51.16      2.43 o 
   4   9   4      353.46      371.56      8.36 o 
   5   9   4     2140.52     2135.51     32.51 o 
   6   9   4        5.30        8.78      2.96 o 
   7   9   4      443.17      445.59     16.09 o 
   8   9   4      287.54      308.26      8.83 o 
 -15  10   4       79.43       79.46      6.57 o 
 -14  10   4       62.19       56.57      3.95 o 
 -13  10   4      358.35      354.75      8.47 o 
 -12  10   4      571.10      570.20     11.03 o 
 -11  10   4        0.38        1.15      1.86 o 
 -10  10   4       13.68       10.85      2.32 o 
  -9  10   4       91.29      112.91      7.72 o 
  -8  10   4      960.35      934.31     14.62 o 
  -7  10   4        9.75       13.10      1.57 o 
  -6  10   4     1178.16     1134.07     13.58 o 
  -5  10   4      205.10      188.32      4.04 o 
  -4  10   4       68.32       56.12      2.46 o 
  -3  10   4     1665.69     1533.06     17.42 o 
  -2  10   4     4735.12     4591.26     46.99 o 
  -1  10   4       39.95       41.81      2.00 o 
   0  10   4      626.32      592.35      6.94 o 
   1  10   4      769.19      783.57     10.10 o 
   2  10   4      894.14      886.16     11.34 o 
   3  10   4        2.97        4.45      1.48 o 
   4  10   4        2.27        5.65      2.19 o 
   5  10   4       36.14       32.02      3.22 o 
   6  10   4      550.33      561.48     17.40 o 
   7  10   4      202.06      193.72      6.94 o 
   8  10   4      831.55      837.34     16.13 o 
 -14  11   4      125.66      138.75      5.57 o 
 -13  11   4      219.35      226.02      6.72 o 
 -12  11   4      300.79      294.17      7.42 o 
 -11  11   4      391.69      398.06     10.67 o 
 -10  11   4      256.09      275.21      6.95 o 
  -9  11   4      169.63      156.58      6.57 o 
  -8  11   4      151.31      138.72     11.82 o 
  -7  11   4      136.40      143.89      3.73 o 
  -6  11   4        3.64        8.55      2.17 o 
  -5  11   4      903.38      842.05     20.23 o 
  -4  11   4      304.34      301.79      5.42 o 
  -3  11   4       99.41      111.40      3.28 o 
  -2  11   4      156.77      173.86      3.97 o 
  -1  11   4     1077.80     1026.78     12.72 o 
   0  11   4      925.61      881.52     11.65 o 
   1  11   4      404.78      358.52      7.57 o 
   2  11   4       34.95       33.34      2.10 o 
   3  11   4      796.10      783.19     12.84 o 
   4  11   4      131.37      136.26      5.28 o 
   5  11   4       70.24       70.50      8.87 o 
   6  11   4        4.93        5.53      2.78 o 
   7  11   4       64.74       73.79      4.80 o 
 -14  12   4        0.33       -0.13      2.43 o 
 -13  12   4      182.63      190.91      6.36 o 
 -12  12   4      244.50      265.28     12.97 o 
 -11  12   4      263.63      260.81      8.70 o 
 -10  12   4      220.61      208.12      6.15 o 
  -9  12   4       20.79       24.01      2.96 o 
  -8  12   4      357.81      356.14      7.88 o 
  -7  12   4      416.35      435.61      8.81 o 
  -6  12   4      587.89      589.49      8.65 o 
  -5  12   4      565.37      581.43      8.59 o 
  -4  12   4        6.06        4.58      1.63 o 
  -3  12   4      230.58      209.64      4.54 o 
  -2  12   4      544.48      608.86      8.76 o 
  -1  12   4      230.57      233.87      6.56 o 
   0  12   4       40.63       40.68      2.84 o 
   1  12   4       93.90       98.60      4.18 o 
   2  12   4      498.17      503.52      9.94 o 
   3  12   4       49.75       53.51      4.60 o 
   4  12   4        1.69       -3.94      4.27 o 
   5  12   4      230.14      229.86     11.49 o 
   6  12   4        5.92        7.48      2.78 o 
 -14  13   4      111.42      131.73      5.66 o 
 -13  13   4       22.67       31.53      3.31 o 
 -12  13   4      160.66      173.51     12.15 o 
 -11  13   4      985.70      977.47     33.00 o 
 -10  13   4      395.31      401.25      8.81 o 
  -9  13   4       45.22       50.97      3.48 o 
  -8  13   4       40.45       41.89      2.99 o 
  -7  13   4      249.48      255.59      6.49 o 
  -6  13   4      188.10      191.02      5.45 o 
  -5  13   4        4.41        4.23      1.71 o 
  -4  13   4      110.22      107.57      3.53 o 
  -3  13   4       27.73       32.82      4.18 o 
  -2  13   4      110.07       94.78      3.34 o 
  -1  13   4      948.09      913.29     17.57 o 
   0  13   4     1333.54     1234.68     19.03 o 
   1  13   4      302.92      293.80      7.18 o 
   2  13   4        1.94        3.10      2.36 o 
   3  13   4        5.39        4.93      4.60 o 
   4  13   4       15.10        9.19      4.93 o 
   5  13   4      113.65      110.00      8.87 o 
 -13  14   4        2.23        0.97      3.45 o 
 -12  14   4       99.54      101.29      5.09 o 
 -11  14   4       20.11       22.31      3.61 o 
 -10  14   4       13.27        8.03      2.52 o 
  -9  14   4      159.28      157.08      5.56 o 
  -8  14   4       48.73       52.88      3.46 o 
  -7  14   4       74.79       73.93      3.83 o 
  -6  14   4      355.31      378.78      8.35 o 
  -5  14   4      537.44      537.41      8.51 o 
  -4  14   4      424.89      406.55      7.13 o 
  -3  14   4      355.68      361.14     11.67 o 
  -2  14   4        9.36        7.83      2.36 o 
  -1  14   4      304.46      295.88      7.39 o 
   0  14   4        9.66        8.02      2.36 o 
   1  14   4      592.70      598.55     11.67 o 
   2  14   4        4.37        3.19      2.46 o 
   3  14   4       31.23       30.87      5.91 o 
   4  14   4        7.49        6.90      5.25 o 
 -12  15   4        7.54        9.22      2.76 o 
 -11  15   4      139.04      145.33      5.79 o 
 -10  15   4      784.66      808.94     14.50 o 
  -9  15   4      276.54      290.91      8.70 o 
  -8  15   4      654.12      714.28     13.10 o 
  -7  15   4      279.39      286.90     11.33 o 
  -6  15   4       57.38       57.15      6.57 o 
  -5  15   4       27.21       28.75      2.90 o 
  -4  15   4      781.84      775.87     11.09 o 
  -3  15   4       14.14        7.85      2.43 o 
  -2  15   4       71.12       81.86      4.25 o 
  -1  15   4      117.64      106.14      7.88 o 
   0  15   4      120.07      119.09      5.05 o 
   1  15   4       48.87       49.69      9.36 o 
   2  15   4        0.35        0.66      4.93 o 
 -11  16   4        1.11        3.68      2.66 o 
 -10  16   4      241.74      245.75      7.42 o 
  -9  16   4       90.36       80.58      5.91 o 
  -8  16   4        1.70        2.99      3.28 o 
  -7  16   4      165.72      171.92      5.89 o 
  -6  16   4      114.28      120.74      8.37 o 
  -5  16   4        5.43        8.38      2.66 o 
  -4  16   4      306.61      339.20     11.49 o 
  -3  16   4      253.54      242.99      9.52 o 
  -2  16   4      373.46      380.45      9.12 o 
  -1  16   4      261.82      285.64      7.71 o 
   0  16   4       14.21       14.38      3.12 o 
   1  16   4      165.74      170.07      6.30 o 
 -10  17   4      184.92      189.19      6.49 o 
  -9  17   4       68.11       75.97      4.39 o 
  -8  17   4        1.94        1.41      2.36 o 
  -7  17   4      207.51      209.09      8.37 o 
  -6  17   4      116.48      120.01      5.22 o 
  -5  17   4       83.31       76.51      5.91 o 
  -4  17   4      392.89      398.64     12.81 o 
  -3  17   4      102.01      103.11      6.57 o 
  -2  17   4        0.28        2.30      3.28 o 
   1 -19   5      505.44      533.24     19.87 o 
   2 -19   5      113.82      113.35      5.36 o 
   3 -19   5      575.35      584.26     17.08 o 
   4 -19   5       40.61       41.23      3.70 o 
   5 -19   5      103.69      100.87      5.21 o 
   6 -19   5      148.58      156.08      5.99 o 
   7 -19   5       49.53       58.98      4.69 o 
  -2 -18   5      436.52      477.56     17.57 o 
  -1 -18   5       87.97       93.64      5.13 o 
   0 -18   5      752.97      773.34     14.58 o 
   1 -18   5      138.05      140.96      5.68 o 
   2 -18   5       85.28       86.09      4.49 o 
   3 -18   5       21.63       13.45      2.84 o 
   4 -18   5       12.54       16.35      2.84 o 
   5 -18   5       33.07       34.78      3.39 o 
   6 -18   5      136.62      148.84      8.23 o 
   7 -18   5      544.32      575.67      9.53 o 
   8 -18   5      272.40      279.58      8.22 o 
   9 -18   5      182.25      200.16      7.29 o 
  -3 -17   5       79.98       90.72      5.05 o 
  -2 -17   5      242.44      225.10      7.18 o 
  -1 -17   5      261.66      248.16      7.42 o 
   0 -17   5       32.17       34.31      3.39 o 
   1 -17   5       40.27       40.59      3.46 o 
   2 -17   5       76.29       80.28      4.18 o 
   3 -17   5      120.55      110.68      4.93 o 
   4 -17   5       76.32       82.90     10.34 o 
   5 -17   5      309.14      295.71      6.12 o 
   6 -17   5      493.18      506.00      8.51 o 
   7 -17   5       28.81       41.06      2.69 o 
   8 -17   5       14.25       23.01      3.36 o 
   9 -17   5      678.69      678.15     27.75 o 
  10 -17   5      291.02      278.81      8.45 o 
  -5 -16   5      388.67      396.52     13.63 o 
  -4 -16   5        6.63        5.19      2.79 o 
  -3 -16   5       40.97       31.22      3.31 o 
  -2 -16   5      190.68      196.97      6.39 o 
  -1 -16   5       57.55       57.07      3.78 o 
   0 -16   5       27.13       19.70      2.84 o 
   1 -16   5      123.17      111.67      4.81 o 
   2 -16   5       34.74       38.80      3.15 o 
   3 -16   5      298.12      285.11     15.27 o 
   4 -16   5      407.11      403.32      7.07 o 
   5 -16   5       81.44       82.46      3.31 o 
   6 -16   5        1.21        1.99      1.62 o 
   7 -16   5      327.20      361.77      7.22 o 
   8 -16   5       20.94       24.84      3.23 o 
   9 -16   5       28.99       28.86      3.46 o 
  10 -16   5      408.15      391.96     18.22 o 
  11 -16   5        6.01        8.04      4.27 o 
  -6 -15   5      558.30      576.86     12.14 o 
  -5 -15   5        2.15        5.67      2.63 o 
  -4 -15   5      698.74      710.45     20.52 o 
  -3 -15   5      400.46      380.65     19.70 o 
  -2 -15   5     1174.84     1141.30     18.42 o 
  -1 -15   5      290.60      286.35     11.16 o 
   0 -15   5      226.19      221.79      9.52 o 
   1 -15   5      272.52      265.06     10.18 o 
   2 -15   5      463.46      439.95      9.15 o 
   3 -15   5        3.22        7.08      1.62 o 
   4 -15   5      285.98      271.62      5.45 o 
   5 -15   5      296.72      306.97      5.95 o 
   6 -15   5        7.31        4.59      1.62 o 
   7 -15   5        2.31        3.96      1.56 o 
   8 -15   5       90.34       85.62      4.63 o 
   9 -15   5      260.42      276.34      7.88 o 
  10 -15   5      159.17      178.28      8.21 o 
  11 -15   5      155.28      157.96     11.66 o 
  12 -15   5      551.73      584.17     17.73 o 
  -7 -14   5      210.21      234.59      7.26 o 
  -6 -14   5       38.04       35.50      6.90 o 
  -5 -14   5       15.75       11.79      2.96 o 
  -4 -14   5       39.11       43.94      3.39 o 
  -3 -14   5       39.10       46.71      3.31 o 
  -2 -14   5        2.76        3.82      2.12 o 
  -1 -14   5       45.29       37.21      4.93 o 
   0 -14   5      679.53      680.02     12.20 o 
   1 -14   5      801.38      797.55     13.46 o 
   2 -14   5       69.81       63.55      3.31 o 
   3 -14   5       12.18       10.12      1.53 o 
   4 -14   5      993.70     1003.26     12.77 o 
   5 -14   5       74.32       72.34      3.74 o 
   6 -14   5        7.40        8.53      1.62 o 
   7 -14   5      377.77      410.73      8.68 o 
   8 -14   5       24.10       15.02      2.76 o 
   9 -14   5       86.88       90.87      4.86 o 
  10 -14   5      190.50      195.23      6.82 o 
  11 -14   5      512.25      514.78     11.58 o 
  12 -14   5      103.33      111.25      5.89 o 
  -8 -13   5      103.14      116.17      5.52 o 
  -7 -13   5        1.11        2.81      2.49 o 
  -6 -13   5       76.45       87.43      4.42 o 
  -5 -13   5      231.87      220.16      6.39 o 
  -4 -13   5      139.84      153.04      5.21 o 
  -3 -13   5       14.59       14.65      2.29 o 
  -2 -13   5      682.81      650.24     11.73 o 
  -1 -13   5     2665.65     2517.58     34.08 o 
   0 -13   5       53.67       53.76      3.15 o 
   1 -13   5     1405.89     1358.55     19.96 o 
   2 -13   5      512.10      490.74      7.34 o 
   3 -13   5      664.76      631.36      8.79 o 
   4 -13   5        3.29        3.66      1.33 o 
   5 -13   5      268.96      251.05      5.89 o 
   6 -13   5     1591.09     1565.39     18.29 o 
   7 -13   5      123.84      129.79      3.61 o 
   8 -13   5      294.82      320.05      7.99 o 
   9 -13   5      109.42      117.71      5.09 o 
  10 -13   5      110.72      119.15      5.42 o 
  11 -13   5       33.76       27.03      3.46 o 
  12 -13   5      288.57      282.05      8.45 o 
  13 -13   5        2.03       -2.11      4.60 o 
  -9 -12   5       51.12       50.11      3.27 o 
  -8 -12   5       86.46       83.81      3.93 o 
  -7 -12   5       53.62       56.87      2.92 o 
  -6 -12   5      123.66      129.72      4.72 o 
  -5 -12   5        1.26       -0.03      1.53 o 
  -4 -12   5      736.68      703.70     12.30 o 
  -3 -12   5      171.95      151.08      4.81 o 
  -2 -12   5      346.25      317.17      7.01 o 
  -1 -12   5     1575.96     1581.94     22.53 o 
   0 -12   5     4125.57     4063.06    106.72 o 
   1 -12   5      209.55      200.43      3.61 o 
   2 -12   5       35.84       37.04      1.92 o 
   3 -12   5       78.90       94.57      2.88 o 
   4 -12   5       13.43       14.50      1.53 o 
   5 -12   5      257.60      234.04      5.13 o 
   6 -12   5       35.74       29.35      1.87 o 
   7 -12   5      289.71      312.82      6.55 o 
   8 -12   5        3.46        0.47      2.05 o 
   9 -12   5       43.37       41.98      3.31 o 
  10 -12   5      143.72      147.94      5.69 o 
  11 -12   5      311.46      299.45      8.22 o 
  12 -12   5       33.95       43.03      3.93 o 
  13 -12   5       47.05       40.28      4.02 o 
 -10 -11   5       65.31       62.93      3.38 o 
  -9 -11   5        2.10        0.39      1.81 o 
  -8 -11   5      741.49      719.57     10.74 o 
  -7 -11   5      438.20      410.19      7.27 o 
  -6 -11   5      440.82      436.76      7.27 o 
  -5 -11   5      674.97      662.89     13.72 o 
  -4 -11   5      378.34      361.94      6.07 o 
  -3 -11   5       69.81       78.83      2.73 o 
  -2 -11   5       68.40       78.28      2.54 o 
  -1 -11   5       41.44       36.09      3.12 o 
   0 -11   5        1.28        2.01      0.94 o 
   1 -11   5       75.49       92.86      2.69 o 
   2 -11   5      196.19      216.12      4.04 o 
   3 -11   5      353.31      317.36      5.18 o 
   4 -11   5        1.54        2.42      1.19 o 
   5 -11   5      696.65      641.62      8.70 o 
   6 -11   5     1309.22     1316.45     15.49 o 
   7 -11   5        6.19        7.52      1.58 o 
   8 -11   5     1160.56     1073.51     17.50 o 
   9 -11   5      222.11      224.42      6.45 o 
  10 -11   5      114.42      118.68      5.19 o 
  11 -11   5       91.03       76.15      4.63 o 
  12 -11   5      103.36      100.01      5.13 o 
  13 -11   5      161.34      147.19      6.90 o 
 -10 -10   5        9.83       10.31      2.91 o 
  -9 -10   5      239.15      244.40      5.65 o 
  -8 -10   5       70.84       85.84      3.41 o 
  -7 -10   5     1179.98     1186.05     14.95 o 
  -6 -10   5     1073.15     1040.52     15.46 o 
  -5 -10   5      292.27      306.96      6.56 o 
  -4 -10   5       69.01       60.17      2.54 o 
  -3 -10   5        2.48        4.15      1.26 o 
  -2 -10   5       21.41       29.81      1.62 o 
  -1 -10   5      368.39      392.54      5.73 o 
   0 -10   5       54.06       66.81      1.94 o 
   1 -10   5      903.62      868.33     10.37 o 
   2 -10   5      598.16      569.06      8.81 o 
   3 -10   5     4630.24     4387.48     73.72 o 
   4 -10   5       89.72      106.43      2.89 o 
   5 -10   5      612.23      653.33      9.08 o 
   6 -10   5       11.16        9.42      1.28 o 
   7 -10   5     1222.37     1256.28     19.23 o 
   8 -10   5       31.49       23.91      2.76 o 
   9 -10   5      248.61      226.30      6.45 o 
  10 -10   5       86.76       77.82      4.39 o 
  11 -10   5        5.55        6.47      2.60 o 
  12 -10   5        0.83        4.06      2.52 o 
  13 -10   5       80.94       96.99      5.28 o 
 -11  -9   5       19.92       20.23      4.60 o 
 -10  -9   5      560.29      579.84     20.03 o 
  -9  -9   5      111.81      111.29      5.58 o 
  -8  -9   5      108.79      104.69      4.81 o 
  -7  -9   5      168.00      170.27      4.31 o 
  -6  -9   5      864.20      885.58     11.50 o 
  -5  -9   5      160.00      187.82      4.07 o 
  -4  -9   5      136.56      131.85      3.19 o 
  -3  -9   5        1.48        5.26      1.86 o 
  -2  -9   5     1718.04     1734.72     18.89 o 
  -1  -9   5     2347.31     2396.86     21.60 o 
   0  -9   5       76.24       81.79      1.85 o 
   1  -9   5     1499.21     1390.51     13.04 o 
   2  -9   5      399.75      371.39      4.38 o 
   3  -9   5       54.11       68.53      2.21 o 
   4  -9   5        3.06        2.71      0.94 o 
   5  -9   5     8009.04     8025.00     79.85 o 
   6  -9   5      130.48      162.52      3.46 o 
   7  -9   5     3856.22     3423.48     45.45 o 
   8  -9   5      369.56      405.85     13.13 o 
   9  -9   5     1221.43     1150.42     20.19 o 
  10  -9   5       63.79       62.35      4.10 o 
  11  -9   5       54.55       44.49      3.63 o 
  12  -9   5      338.94      333.83      8.79 o 
  13  -9   5      737.61      726.28     14.44 o 
 -12  -8   5       49.72       57.10      4.57 o 
 -11  -8   5      232.79      231.44      5.81 o 
 -10  -8   5      338.57      346.72      6.90 o 
  -9  -8   5        1.69        2.10      1.73 o 
  -8  -8   5      124.63      125.01      3.80 o 
  -7  -8   5      319.62      316.97      5.76 o 
  -6  -8   5      731.95      683.62      9.24 o 
  -5  -8   5      118.24      110.90      3.07 o 
  -4  -8   5      477.52      428.09      6.40 o 
  -3  -8   5      634.50      529.78      7.10 o 
  -2  -8   5       97.41       99.46      2.80 o 
  -1  -8   5      675.37      609.29      6.59 o 
   0  -8   5      957.92      879.54      8.67 o 
   1  -8   5     1068.41     1037.59     10.01 o 
   2  -8   5       93.30      106.33      2.48 o 
   3  -8   5     4029.93     4038.18     35.21 o 
   4  -8   5      431.71      448.20      5.06 o 
   5  -8   5     1452.01     1313.21     14.73 o 
   6  -8   5     1059.15     1110.52     15.32 o 
   7  -8   5      123.61      142.29      7.72 o 
   8  -8   5       30.98       32.51      2.76 o 
   9  -8   5       25.35       19.35      2.60 o 
  10  -8   5     1500.49     1376.06     21.43 o 
  11  -8   5       59.93       66.70      4.10 o 
  12  -8   5        3.29        7.28      2.67 o 
  13  -8   5       36.42       38.17      3.87 o 
  14  -8   5      217.88      219.94      7.49 o 
 -12  -7   5       23.64       35.05      5.58 o 
 -11  -7   5        2.75        2.30      2.05 o 
 -10  -7   5      106.29      107.96      4.20 o 
  -9  -7   5     1360.45     1361.48     26.72 o 
  -8  -7   5       32.12       33.90      2.19 o 
  -7  -7   5       26.29       26.72      2.22 o 
  -6  -7   5       27.01       32.43      1.88 o 
  -5  -7   5     1736.12     1734.39     19.09 o 
  -4  -7   5      227.67      242.01      4.14 o 
  -3  -7   5     3459.82     3421.90     34.99 o 
  -2  -7   5      530.74      491.76      7.54 o 
  -1  -7   5     2197.76     2309.16     19.27 o 
   0  -7   5      155.12      199.59      2.73 o 
   1  -7   5      232.33      196.08      2.72 o 
   2  -7   5      280.18      252.99      3.28 o 
   3  -7   5       25.48       27.52      1.10 o 
   4  -7   5       38.80       43.22      1.33 o 
   5  -7   5      657.44      619.35      6.55 o 
   6  -7   5      658.09      635.96      6.85 o 
   7  -7   5       57.69       58.77      2.21 o 
   8  -7   5      886.84      885.58     11.26 o 
   9  -7   5       21.87       20.98      2.60 o 
  10  -7   5       76.44       75.93      3.87 o 
  11  -7   5       23.85       26.02      3.08 o 
  12  -7   5       16.47       19.78      2.98 o 
  13  -7   5       14.74       15.43      3.03 o 
  14  -7   5       21.91       21.67      5.91 o 
 -13  -6   5      195.50      197.68     11.82 o 
 -12  -6   5       77.35       74.49      4.57 o 
 -11  -6   5      570.31      582.14     12.68 o 
 -10  -6   5     1803.48     1810.09     21.28 o 
  -9  -6   5      122.28      123.50      3.13 o 
  -8  -6   5       10.64        9.73      1.69 o 
  -7  -6   5       15.24       13.72      1.92 o 
  -6  -6   5        5.70        5.62      1.14 o 
  -5  -6   5        5.41        4.30      1.11 o 
  -4  -6   5      597.78      581.95      7.50 o 
  -3  -6   5     1488.45     1511.97     13.90 o 
  -2  -6   5      611.14      653.72      6.57 o 
  -1  -6   5     2742.12     2859.71     25.03 o 
   0  -6   5     4224.63     4237.61     36.54 o 
   1  -6   5     1404.33     1466.95     13.30 o 
   2  -6   5     3287.34     3470.81     30.17 o 
   3  -6   5     2778.28     2734.83     21.59 o 
   4  -6   5      459.31      392.37      5.50 o 
   5  -6   5      263.14      275.50      3.84 o 
   6  -6   5        2.08        2.37      0.94 o 
   7  -6   5      133.59      145.41      3.41 o 
   8  -6   5       41.61       36.03      2.38 o 
   9  -6   5      338.83      325.80      5.80 o 
  10  -6   5       13.03       12.63      1.78 o 
  11  -6   5      170.44      155.11      5.68 o 
  12  -6   5       21.97       30.50      3.39 o 
  13  -6   5       74.45       75.52      7.55 o 
  14  -6   5      399.06      380.25     15.43 o 
 -13  -5   5       13.42       14.52      3.39 o 
 -12  -5   5      818.41      796.39     14.94 o 
 -11  -5   5     1842.04     1780.34     28.62 o 
 -10  -5   5        2.36        2.05      1.73 o 
  -9  -5   5      227.39      253.55      5.22 o 
  -8  -5   5      140.78      132.77      3.45 o 
  -7  -5   5     1158.86     1215.41     14.18 o 
  -6  -5   5     1780.97     1749.89     19.15 o 
  -5  -5   5     1564.33     1628.63     17.71 o 
  -4  -5   5      221.44      212.47      3.59 o 
  -3  -5   5     2853.97     2915.03     25.48 o 
  -2  -5   5     1041.28     1020.26      9.62 o 
  -1  -5   5     1102.75     1255.89     11.47 o 
   0  -5   5      131.49      124.91      1.87 o 
   1  -5   5        4.86        4.95      0.72 o 
   2  -5   5       13.26       25.48      0.96 o 
   3  -5   5      213.66      289.78      3.42 o 
   4  -5   5        1.79        6.69      0.95 o 
   5  -5   5       13.32       18.25      0.82 o 
   6  -5   5     1450.32     1565.45     17.52 o 
   7  -5   5      616.77      580.95      8.02 o 
   8  -5   5     1570.30     1495.94     17.44 o 
   9  -5   5       49.10       44.85      2.34 o 
  10  -5   5        0.24        0.31      1.56 o 
  11  -5   5       52.64       53.75      2.81 o 
  12  -5   5      645.97      652.83     10.12 o 
  13  -5   5      260.68      264.34     12.48 o 
 -14  -4   5      102.88       92.60      7.22 o 
 -13  -4   5       76.68       69.29      4.57 o 
 -12  -4   5      107.94       99.85      3.92 o 
 -11  -4   5      140.77      146.34      4.51 o 
 -10  -4   5      162.30      169.51      5.43 o 
  -9  -4   5      158.89      172.91      4.19 o 
  -8  -4   5     1383.94     1497.00     17.22 o 
  -7  -4   5     2361.68     2424.39     25.79 o 
  -6  -4   5       76.32      102.47      2.64 o 
  -5  -4   5      228.88      226.88      3.78 o 
  -4  -4   5     1685.99     1581.74     47.92 o 
  -3  -4   5     2259.17     2225.59     19.66 o 
  -2  -4   5     1643.11     1808.03     20.81 o 
  -1  -4   5      129.54      126.90      1.88 o 
   0  -4   5      353.99      492.99      4.99 o 
   1  -4   5     2746.27     3045.88     26.38 o 
   2  -4   5      527.39      473.09      4.87 o 
   3  -4   5     6236.09     6660.19     56.90 o 
   4  -4   5     7132.23     7427.98     69.67 o 
   5  -4   5      130.41      171.89      3.35 o 
   6  -4   5     3856.30     3911.53     40.56 o 
   7  -4   5     2739.77     2674.51     28.81 o 
   8  -4   5      977.58      954.60     12.08 o 
   9  -4   5      389.26      375.40      8.69 o 
  10  -4   5       85.45       81.79      5.80 o 
  11  -4   5        7.72        7.62      1.90 o 
  12  -4   5        0.27       -2.24      2.24 o 
  13  -4   5       60.96       57.85      4.93 o 
 -14  -3   5      269.61      257.77     10.84 o 
 -13  -3   5       16.10       23.53      3.31 o 
 -12  -3   5      806.74      822.77     15.43 o 
 -11  -3   5      250.01      228.68      5.93 o 
 -10  -3   5      329.95      338.48      8.45 o 
  -9  -3   5     1129.20     1135.27     14.27 o 
  -8  -3   5      236.79      245.88      4.54 o 
  -7  -3   5       59.89       58.60      2.21 o 
  -6  -3   5     3297.46     3466.72     30.36 o 
  -5  -3   5     3113.66     3240.18     28.31 o 
  -4  -3   5      421.40      488.32      5.10 o 
  -3  -3   5     1428.97     1386.26     12.54 o 
  -2  -3   5     2377.45     2485.87     21.72 o 
  -1  -3   5     4064.97     4301.33     36.80 o 
   0  -3   5        0.65        4.10      0.50 o 
   1  -3   5     3464.15     3838.88     33.02 o 
   2  -3   5       30.63       17.75      1.00 o 
   3  -3   5     1116.50     1365.33     14.88 o 
   4  -3   5    12276.58    12812.62    160.43 o 
   5  -3   5      848.86      875.54     10.46 o 
   6  -3   5       70.57       47.81      2.07 o 
   7  -3   5     1166.42     1128.91     13.53 o 
   8  -3   5      234.27      250.03      4.81 o 
   9  -3   5      134.02      135.14      3.69 o 
  10  -3   5      102.82      106.95      3.57 o 
  11  -3   5      107.14      110.56      4.97 o 
  12  -3   5        6.28        9.78      2.78 o 
  13  -3   5       79.02       67.54      4.76 o 
 -14  -2   5       68.58       63.05      5.91 o 
 -13  -2   5       84.62       81.52      4.57 o 
 -12  -2   5      157.27      156.77      4.57 o 
 -11  -2   5      253.65      254.49      5.96 o 
 -10  -2   5       11.75       17.21      2.74 o 
  -9  -2   5      518.00      519.39      7.56 o 
  -8  -2   5     2110.79     2161.44     23.28 o 
  -7  -2   5       74.15       64.91      2.14 o 
  -6  -2   5     1423.29     1447.69     14.55 o 
  -5  -2   5      302.47      290.75      3.54 o 
  -4  -2   5     3628.60     3811.61     32.92 o 
  -3  -2   5        5.78        3.67      0.52 o 
  -2  -2   5      169.14      158.57      2.39 o 
  -1  -2   5      843.40      935.45      8.57 o 
   0  -2   5       13.38        6.84      0.50 o 
   1  -2   5       69.72       83.62      1.31 o 
   2  -2   5      598.17      728.38      8.40 o 
   3  -2   5     5028.95     5071.58     51.26 o 
   4  -2   5      194.85      160.65      3.42 o 
   5  -2   5       27.84       34.22      3.89 o 
   6  -2   5      609.95      634.69      8.36 o 
   7  -2   5      267.75      268.79      4.88 o 
   8  -2   5      333.98      329.41      5.81 o 
   9  -2   5      211.01      209.16      4.66 o 
  10  -2   5     1533.50     1498.63     24.39 o 
  11  -2   5      370.40      351.02     24.14 o 
  12  -2   5       29.24       26.70      5.09 o 
  13  -2   5      402.75      422.21     11.00 o 
 -15  -1   5        6.99        5.25      3.94 o 
 -14  -1   5        5.40        6.24      3.61 o 
 -13  -1   5      397.81      396.67     12.48 o 
 -12  -1   5       49.00       49.89      3.01 o 
 -11  -1   5      161.41      155.50      4.21 o 
 -10  -1   5      154.91      159.11      3.91 o 
  -9  -1   5      297.09      302.44      5.18 o 
  -8  -1   5        0.33        1.29      1.11 o 
  -7  -1   5      185.78      166.60      2.64 o 
  -6  -1   5       76.06       62.66      1.57 o 
  -5  -1   5     5749.17     5885.31     50.38 o 
  -4  -1   5      221.11      225.92      3.46 o 
  -3  -1   5     8918.16     9060.97     78.46 o 
  -2  -1   5     6651.87     6392.85     54.96 o 
  -1  -1   5     1133.39     1219.41     10.99 o 
   0  -1   5     1129.99     1221.02     12.66 o 
   1  -1   5     2289.35     2291.39     20.06 o 
   2  -1   5      635.48      610.58      7.32 o 
   3  -1   5      273.93      273.96      5.21 o 
   4  -1   5      466.63      414.02      5.74 o 
   5  -1   5      654.30      593.16      7.74 o 
   6  -1   5       99.71       99.02      2.69 o 
   7  -1   5      288.40      292.84      5.28 o 
   8  -1   5       25.66       30.36      2.79 o 
   9  -1   5      721.21      707.47     10.18 o 
  10  -1   5       94.88       96.22     10.67 o 
  11  -1   5      148.80      146.58      5.84 o 
  12  -1   5      163.84      169.03      8.54 o 
  13  -1   5      153.68      151.04      6.54 o 
 -15   0   5       25.79       25.61      4.60 o 
 -14   0   5      864.43      870.83     21.34 o 
 -13   0   5        6.25       10.04      2.63 o 
 -12   0   5       46.34       44.46      2.64 o 
 -11   0   5      198.97      213.55      4.67 o 
 -10   0   5       92.07      106.51     12.15 o 
  -9   0   5      647.66      648.68      8.65 o 
  -8   0   5     1718.04     1713.43     16.07 o 
  -7   0   5      276.02      273.26      3.63 o 
  -6   0   5      313.70      351.81      4.14 o 
  -5   0   5     1873.16     1830.41     25.50 o 
  -4   0   5      813.10      778.09      7.43 o 
  -3   0   5      206.34      206.69      4.76 o 
  -2   0   5      143.76      159.59      2.46 o 
  -1   0   5      356.04      313.54      3.36 o 
   0   0   5     3897.91     4251.78     36.43 o 
   1   0   5     1593.43     1554.76     16.04 o 
   2   0   5        1.99        1.64      0.68 o 
   3   0   5     1895.96     1824.06     19.56 o 
   4   0   5       28.12       48.63      3.32 o 
   5   0   5       99.71      101.49      4.57 o 
   6   0   5      147.87      136.57      3.18 o 
   7   0   5      273.32      301.91      5.23 o 
   8   0   5       95.29       87.01      3.06 o 
   9   0   5       51.32       46.78      5.58 o 
  10   0   5      654.74      645.63     12.58 o 
  11   0   5      453.13      439.15     10.24 o 
  12   0   5       17.89       10.88      5.25 o 
 -15   1   5      330.60      338.22     12.15 o 
 -14   1   5       17.39       11.82      3.61 o 
 -13   1   5      274.97      277.28      6.97 o 
 -12   1   5        1.70       -1.38      1.81 o 
 -11   1   5       36.08       40.16      2.26 o 
 -10   1   5       43.80       48.70      2.21 o 
  -9   1   5      159.23      172.70      4.26 o 
  -8   1   5       39.53       37.26      1.46 o 
  -7   1   5      237.63      233.64      3.28 o 
  -6   1   5     1493.69     1420.52     13.21 o 
  -5   1   5      935.04      921.56      9.43 o 
  -4   1   5        8.97       12.19      0.94 o 
  -3   1   5     2393.52     2395.43     24.01 o 
  -2   1   5     7040.45     7190.72    118.77 o 
  -1   1   5     1930.22     2102.41     18.45 o 
   0   1   5       99.45      143.35      2.00 o 
   1   1   5     5213.38     5575.52     47.70 o 
   2   1   5     7904.53     8401.30     72.15 o 
   3   1   5     2335.85     2695.27     38.01 o 
   4   1   5      374.15      320.34      5.79 o 
   5   1   5     1787.88     1841.08     20.24 o 
   6   1   5        2.13        7.19      1.30 o 
   7   1   5     1134.31     1051.82     14.72 o 
   8   1   5      390.66      351.30      8.04 o 
   9   1   5      123.85      113.04      6.40 o 
  10   1   5        1.24       -0.28      2.24 o 
  11   1   5      158.49      166.19      6.40 o 
  12   1   5      896.32      946.83     17.63 o 
 -15   2   5      626.04      653.45     17.73 o 
 -14   2   5      219.22      224.93      9.19 o 
 -13   2   5      156.04      154.78      5.58 o 
 -12   2   5      147.18      131.99      4.63 o 
 -11   2   5     1069.56     1089.55     13.45 o 
 -10   2   5      118.99      103.48      2.56 o 
  -9   2   5       47.82       39.15      1.77 o 
  -8   2   5        3.41        9.39      2.85 o 
  -7   2   5      125.38      106.18      2.17 o 
  -6   2   5     1874.28     1975.44     20.10 o 
  -5   2   5     3697.63     3704.39     34.98 o 
  -4   2   5    10288.48    11253.30    238.65 o 
  -3   2   5     4875.08     5151.11     50.41 o 
  -2   2   5     1741.32     1755.73     17.94 o 
  -1   2   5      562.74      644.39      6.28 o 
   0   2   5      266.53      290.00      3.41 o 
   1   2   5      140.40      182.80      2.49 o 
   2   2   5       21.97       13.38      0.72 o 
   3   2   5      664.16      662.26      6.77 o 
   4   2   5      952.59      949.48     11.28 o 
   5   2   5     1647.49     1726.53     19.22 o 
   6   2   5     1395.10     1411.85     16.43 o 
   7   2   5      910.31      896.53     14.91 o 
   8   2   5      472.97      439.08      9.21 o 
   9   2   5       49.65       45.13      6.73 o 
  10   2   5       55.91       53.50      3.94 o 
  11   2   5       69.22       70.58      4.65 o 
  12   2   5        0.23        6.00      3.03 o 
 -15   3   5       99.62       97.85      6.57 o 
 -14   3   5      546.66      540.82     14.78 o 
 -13   3   5      504.56      516.64      9.98 o 
 -12   3   5      355.79      358.00      8.04 o 
 -11   3   5       95.41       93.26      3.72 o 
 -10   3   5      889.69      883.88      9.56 o 
  -9   3   5      626.56      639.08      7.22 o 
  -8   3   5      389.51      411.57      5.04 o 
  -7   3   5        2.28        7.06      1.33 o 
  -6   3   5      166.81      174.93      3.53 o 
  -5   3   5      776.37      748.49      9.91 o 
  -4   3   5      179.83      197.24      2.57 o 
  -3   3   5       29.58       13.39      1.21 o 
  -2   3   5     2461.65     2505.00     21.98 o 
  -1   3   5      445.11      360.33      4.02 o 
   0   3   5      256.76      372.52      4.13 o 
   1   3   5     4636.35     4895.94     42.20 o 
   2   3   5      436.13      409.00      4.57 o 
   3   3   5       39.26       58.34      1.94 o 
   4   3   5     2649.04     2634.39     28.06 o 
   5   3   5      147.83      141.72      5.00 o 
   6   3   5       97.24      103.84      6.21 o 
   7   3   5        1.24       -1.38      1.97 o 
   8   3   5      344.81      336.25     12.48 o 
   9   3   5       20.12       18.48      5.25 o 
  10   3   5      167.83      172.91      6.45 o 
  11   3   5       39.64       40.40      4.01 o 
 -14   4   5      289.81      303.08     10.51 o 
 -13   4   5       24.02       25.75      3.12 o 
 -12   4   5      354.60      347.31      6.05 o 
 -11   4   5      122.13      121.29      3.38 o 
 -10   4   5       74.94       75.97      2.73 o 
  -9   4   5       11.00       14.72      1.22 o 
  -8   4   5     1862.22     1842.01     17.23 o 
  -7   4   5     1661.95     1626.88     15.27 o 
  -6   4   5     3095.64     3286.48     29.01 o 
  -5   4   5     4119.15     4285.14     37.25 o 
  -4   4   5     3158.30     3159.07     27.69 o 
  -3   4   5      134.12      169.56      2.39 o 
  -2   4   5      177.87      139.20      2.19 o 
  -1   4   5     1736.47     1821.11     16.44 o 
   0   4   5     1149.17     1057.87     10.08 o 
   1   4   5      664.91      707.95      7.19 o 
   2   4   5       51.23       39.78      1.40 o 
   3   4   5     1263.58     1279.48     12.23 o 
   4   4   5        1.01        0.27      1.17 o 
   5   4   5      723.55      727.39      9.51 o 
   6   4   5      345.46      341.84      9.36 o 
   7   4   5      103.85      113.11      4.57 o 
   8   4   5      732.24      730.72     30.21 o 
   9   4   5       26.54       25.98      3.22 o 
  10   4   5        3.39        4.60      3.94 o 
  11   4   5      119.97      117.41      5.83 o 
 -14   5   5     1304.52     1288.51     27.91 o 
 -13   5   5     1251.31     1291.80     27.58 o 
 -12   5   5       30.58       27.91      2.19 o 
 -11   5   5      150.18      150.55      3.77 o 
 -10   5   5       96.78       96.59      3.50 o 
  -9   5   5      506.06      521.14      7.25 o 
  -8   5   5      230.33      237.39      3.54 o 
  -7   5   5      377.61      352.33      5.88 o 
  -6   5   5       24.22       18.84      1.09 o 
  -5   5   5      354.86      370.27      4.36 o 
  -4   5   5        1.83        2.14      0.62 o 
  -3   5   5      147.43      120.26      2.12 o 
  -2   5   5     1047.36      992.04      9.64 o 
  -1   5   5      398.25      408.65      4.68 o 
   0   5   5      536.76      521.92      5.73 o 
   1   5   5      196.04      179.42      2.80 o 
   2   5   5      969.48      930.19      9.30 o 
   3   5   5        2.80        2.10      0.85 o 
   4   5   5      333.77      321.77      8.51 o 
   5   5   5      289.33      289.57      7.39 o 
   6   5   5        3.70        4.96      2.05 o 
   7   5   5      372.43      358.66     10.67 o 
   8   5   5      145.60      147.99      5.84 o 
   9   5   5      839.95      859.12     16.04 o 
  10   5   5       17.22       16.73      3.46 o 
 -14   6   5      402.55      401.26     13.13 o 
 -13   6   5      884.32      859.99     14.39 o 
 -12   6   5       91.63       82.50      3.93 o 
 -11   6   5      177.97      174.79      5.33 o 
 -10   6   5       18.37       27.06      2.83 o 
  -9   6   5      220.04      232.12      4.39 o 
  -8   6   5      828.68      826.31      8.77 o 
  -7   6   5      254.22      276.19      6.74 o 
  -6   6   5       42.28       44.35      1.45 o 
  -5   6   5     1063.80      937.50      9.30 o 
  -4   6   5     1169.19     1177.89     11.32 o 
  -3   6   5      385.28      377.37      4.50 o 
  -2   6   5       76.31       81.47      1.79 o 
  -1   6   5     3148.48     3115.09     27.58 o 
   0   6   5       53.97       63.45      2.04 o 
   1   6   5       89.70       81.71      1.99 o 
   2   6   5      985.39      993.42      9.95 o 
   3   6   5      657.39      633.15      7.07 o 
   4   6   5       22.45       24.13      2.36 o 
   5   6   5      391.70      379.13      8.18 o 
   6   6   5       86.24       85.60      4.25 o 
   7   6   5       56.18       64.94      4.10 o 
   8   6   5        1.37       -0.07      2.49 o 
   9   6   5       20.57       18.53      3.22 o 
  10   6   5      538.93      556.57     12.61 o 
 -14   7   5      501.18      510.06     16.42 o 
 -13   7   5        7.43        9.24      2.46 o 
 -12   7   5       32.59       39.88      6.24 o 
 -11   7   5      201.12      219.70     10.51 o 
 -10   7   5      436.46      451.63      8.82 o 
  -9   7   5      414.90      412.14      8.13 o 
  -8   7   5      148.15      157.46      4.63 o 
  -7   7   5      597.15      598.61      6.74 o 
  -6   7   5     3544.77     3464.56     30.76 o 
  -5   7   5       14.67       12.95      1.00 o 
  -4   7   5       10.40        9.21      1.09 o 
  -3   7   5     1228.99     1202.29     11.64 o 
  -2   7   5     1021.79     1054.51     11.24 o 
  -1   7   5      501.74      480.69      5.83 o 
   0   7   5        2.07        3.64      0.92 o 
   1   7   5      294.20      311.51      4.24 o 
   2   7   5     2460.87     2467.93     22.51 o 
   3   7   5      217.63      236.33      4.08 o 
   4   7   5       19.77       19.17      2.36 o 
   5   7   5      326.96      338.37     10.18 o 
   6   7   5       13.04       13.69      2.79 o 
   7   7   5       44.90       39.26      3.46 o 
   8   7   5      144.93      150.20      5.99 o 
   9   7   5       35.70       32.82      6.24 o 
 -14   8   5      125.61      128.75      5.33 o 
 -13   8   5      343.90      336.13     20.03 o 
 -12   8   5       99.15      104.81      4.63 o 
 -11   8   5      109.19      108.10     10.34 o 
 -10   8   5      545.59      525.67     10.18 o 
  -9   8   5        1.50        1.97      1.63 o 
  -8   8   5     1407.15     1367.36     19.50 o 
  -7   8   5        9.81       15.76      4.43 o 
  -6   8   5        5.09        5.59      1.31 o 
  -5   8   5      882.94      846.44      8.76 o 
  -4   8   5     5882.23     5669.18     49.24 o 
  -3   8   5     1369.30     1224.52     12.01 o 
  -2   8   5       48.17       42.72      1.63 o 
  -1   8   5     1564.89     1611.09     15.32 o 
   0   8   5      169.64      187.90      3.13 o 
   1   8   5        0.31        0.70      1.03 o 
   2   8   5      663.21      697.68      7.83 o 
   3   8   5      257.19      281.71      5.04 o 
   4   8   5       68.42       70.61      4.43 o 
   5   8   5      616.62      654.66     12.34 o 
   6   8   5     1181.80     1166.54     19.17 o 
   7   8   5      412.55      411.55     19.21 o 
   8   8   5       35.36       44.07      3.94 o 
 -15   9   5       16.16       19.37      4.27 o 
 -14   9   5      185.86      191.15      6.27 o 
 -13   9   5       84.88      100.32      5.75 o 
 -12   9   5       70.60       70.14      3.95 o 
 -11   9   5      667.60      654.13     15.10 o 
 -10   9   5     1202.81     1173.94     17.87 o 
  -9   9   5      771.70      781.19     12.89 o 
  -8   9   5        9.11        6.16      3.28 o 
  -7   9   5     1205.09     1155.10     17.06 o 
  -6   9   5      941.81      868.17     10.86 o 
  -5   9   5     4748.41     4552.35     46.58 o 
  -4   9   5       22.26       25.41      1.64 o 
  -3   9   5     1324.41     1297.60     15.03 o 
  -2   9   5       39.31       43.52      1.69 o 
  -1   9   5       90.93       82.58      2.19 o 
   0   9   5      432.44      441.72      5.59 o 
   1   9   5     3005.95     3027.91     27.51 o 
   2   9   5       27.61       25.67      2.95 o 
   3   9   5       81.14       71.86      3.70 o 
   4   9   5        6.43        9.71      2.79 o 
   5   9   5        9.83        9.31      2.43 o 
   6   9   5      318.07      315.36      8.36 o 
   7   9   5      346.08      349.97     15.10 o 
   8   9   5        4.84        0.56      2.78 o 
 -15  10   5      188.24      200.30      9.52 o 
 -14  10   5        3.23        4.76      2.55 o 
 -13  10   5      326.96      333.43      8.24 o 
 -12  10   5      693.11      672.35     12.30 o 
 -11  10   5       28.54       38.93      3.13 o 
 -10  10   5      198.73      205.30     11.99 o 
  -9  10   5       85.80       92.52      4.06 o 
  -8  10   5      238.43      254.49      6.27 o 
  -7  10   5      223.52      217.37      5.69 o 
  -6  10   5       38.45       54.59      2.90 o 
  -5  10   5        4.93       20.74      1.64 o 
  -4  10   5      203.51      141.11      3.47 o 
  -3  10   5      148.72      160.52      3.73 o 
  -2  10   5       25.90       22.51      1.90 o 
  -1  10   5     3757.02     3768.13     39.22 o 
   0  10   5      364.79      372.09      5.09 o 
   1  10   5       29.67       34.05      2.04 o 
   2  10   5      290.18      285.96      5.58 o 
   3  10   5      140.17      130.48      4.89 o 
   4  10   5        2.87        5.89      2.24 o 
   5  10   5      223.38      208.70      9.36 o 
   6  10   5      157.35      174.11      6.47 o 
   7  10   5      433.10      461.85     10.96 o 
 -14  11   5      252.41      263.47      7.54 o 
 -13  11   5      319.15      333.37      8.36 o 
 -12  11   5        1.43        4.11      2.43 o 
 -11  11   5      101.40      111.81      8.54 o 
 -10  11   5       65.77       68.25      3.83 o 
  -9  11   5      868.71      827.34     20.36 o 
  -8  11   5      322.24      306.81      7.19 o 
  -7  11   5       11.40       10.51      1.96 o 
  -6  11   5      344.21      334.78      7.19 o 
  -5  11   5       76.84       61.30      2.65 o 
  -4  11   5       72.06       84.99      2.84 o 
  -3  11   5      403.62      374.52      6.25 o 
  -2  11   5      571.19      504.78      9.97 o 
  -1  11   5        1.57        0.90      1.44 o 
   0  11   5      901.93      892.80     14.31 o 
   1  11   5      833.05      797.82     13.32 o 
   2  11   5        6.38        5.35      1.58 o 
   3  11   5        0.66        0.92      2.13 o 
   4  11   5       39.89       46.67      4.60 o 
   5  11   5      116.48      115.75      5.28 o 
   6  11   5       18.33       16.81      3.33 o 
 -14  12   5        0.48       -2.43      2.43 o 
 -13  12   5        2.96        1.41      2.43 o 
 -12  12   5        5.54        6.17      2.66 o 
 -11  12   5      106.23      115.31      4.99 o 
 -10  12   5       72.26       76.69      4.18 o 
  -9  12   5       66.81       74.86      4.93 o 
  -8  12   5      192.34      188.24      5.69 o 
  -7  12   5      427.93      415.50      8.58 o 
  -6  12   5      468.77      454.49     10.84 o 
  -5  12   5      400.33      410.16     14.61 o 
  -4  12   5        6.29        5.41      1.89 o 
  -3  12   5        7.28        1.85      1.44 o 
  -2  12   5      758.44      683.15      9.57 o 
  -1  12   5     1061.36     1031.17     13.10 o 
   0  12   5      290.67      288.01      7.01 o 
   1  12   5      262.48      246.28      6.47 o 
   2  12   5      248.28      255.01     14.45 o 
   3  12   5      213.04      220.99     10.84 o 
   4  12   5       70.89       69.61      6.90 o 
   5  12   5       64.21       63.70      7.55 o 
 -13  13   5      193.04      198.10      6.61 o 
 -12  13   5       15.96       18.72      3.02 o 
 -11  13   5        1.18        2.02      4.43 o 
 -10  13   5      516.59      513.39     10.44 o 
  -9  13   5        2.11        1.31      2.96 o 
  -8  13   5       75.12       70.89      7.39 o 
  -7  13   5     1008.49      953.51     15.43 o 
  -6  13   5     1222.34     1205.73     20.36 o 
  -5  13   5       27.03       30.47      2.66 o 
  -4  13   5      303.98      292.74      6.95 o 
  -3  13   5      390.14      404.24      8.51 o 
  -2  13   5       92.15       94.17      3.46 o 
  -1  13   5        4.00        0.85      2.63 o 
   0  13   5       94.42       95.95      4.34 o 
   1  13   5        3.19        0.47      1.99 o 
   2  13   5        0.54       -3.61      3.94 o 
   3  13   5      209.74      218.04     11.16 o 
   4  13   5      129.08      109.35      8.87 o 
 -13  14   5      320.19      309.32     12.48 o 
 -12  14   5      582.15      625.68     12.41 o 
 -11  14   5        1.60        4.10      2.55 o 
 -10  14   5      156.56      166.54      5.92 o 
  -9  14   5      210.19      223.90     10.34 o 
  -8  14   5     1452.63     1496.95     26.11 o 
  -7  14   5       75.12       69.56      3.95 o 
  -6  14   5        1.84       -1.27      2.13 o 
  -5  14   5      801.30      814.24     13.93 o 
  -4  14   5      320.50      309.25     13.96 o 
  -3  14   5       19.92       27.69      2.66 o 
  -2  14   5       64.82       71.53      7.39 o 
  -1  14   5       39.76       44.35      3.39 o 
   0  14   5      255.16      258.48      7.01 o 
   1  14   5      272.72      266.12     18.22 o 
   2  14   5        2.56       -2.63      4.27 o 
   3  14   5       44.83       40.39      6.57 o 
 -12  15   5        9.50        9.42      3.45 o 
 -11  15   5      177.42      170.39      6.12 o 
 -10  15   5      578.41      562.03     11.48 o 
  -9  15   5      252.78      246.07     14.94 o 
  -8  15   5        0.65        2.02      2.43 o 
  -7  15   5      530.20      557.67     11.14 o 
  -6  15   5        5.19        7.55      2.29 o 
  -5  15   5        2.25        4.09      2.52 o 
  -4  15   5        4.50        5.62      2.29 o 
  -3  15   5      143.10      143.17      7.22 o 
  -2  15   5       35.95       35.46      4.27 o 
  -1  15   5        3.27        0.85      2.30 o 
   0  15   5      351.68      348.52      8.59 o 
   1  15   5      349.22      376.53      9.15 o 
 -11  16   5      164.41      166.58      6.38 o 
 -10  16   5        3.87        5.88      2.66 o 
  -9  16   5      306.10      316.80      9.69 o 
  -8  16   5      189.05      192.77      7.06 o 
  -7  16   5       55.34       59.22      3.83 o 
  -6  16   5       95.17      107.47      7.72 o 
  -5  16   5       51.47       47.93      3.59 o 
  -4  16   5       24.85       21.67      3.94 o 
  -3  16   5        0.27        0.00      2.96 o 
  -2  16   5       79.59       78.81      5.91 o 
  -1  16   5      265.08      283.38     10.18 o 
   0  16   5      142.25      151.38      7.55 o 
  -9  17   5       22.06       26.40      3.36 o 
  -8  17   5       26.51       22.45      3.25 o 
  -7  17   5        5.49        5.57      2.76 o 
  -6  17   5      120.53      118.30      9.36 o 
  -5  17   5       18.62       16.09      3.94 o 
  -4  17   5       26.32       26.27      4.27 o 
  -3  17   5       50.69       43.02      4.93 o 
   1 -19   6       27.02       21.08      3.15 o 
   2 -19   6       19.33       19.47      3.22 o 
   3 -19   6       96.90       96.30     10.84 o 
   4 -19   6      104.80      117.22      8.70 o 
   5 -19   6      319.71      320.47     20.85 o 
   6 -19   6      310.49      341.02      8.59 o 
   7 -19   6       79.94       98.51      7.55 o 
  -2 -18   6      358.57      372.62      9.62 o 
  -1 -18   6       19.59       19.44      2.91 o 
   0 -18   6      429.11      447.65     11.82 o 
   1 -18   6      359.69      386.03      9.30 o 
   2 -18   6      175.80      166.83      6.07 o 
   3 -18   6       34.39       32.64      3.22 o 
   4 -18   6      189.45      197.09      6.47 o 
   5 -18   6      584.57      606.24     20.85 o 
   6 -18   6        1.22        0.09      1.82 o 
   7 -18   6       36.65       34.41      2.66 o 
   8 -18   6      379.41      394.82      9.95 o 
  -3 -17   6       60.00       63.51      4.25 o 
  -2 -17   6       88.04       77.58      4.49 o 
  -1 -17   6       63.00       62.32      7.06 o 
   0 -17   6      228.42      223.02      9.36 o 
   1 -17   6       55.55       61.24      3.87 o 
   2 -17   6       19.68       16.47      4.76 o 
   3 -17   6      139.11      125.25      5.75 o 
   4 -17   6       76.63       80.84      9.52 o 
   5 -17   6      699.84      702.42     12.30 o 
   6 -17   6      261.57      264.79      5.87 o 
   7 -17   6       11.61       15.30      2.07 o 
   8 -17   6        4.57        2.31      2.76 o 
   9 -17   6      162.71      158.59      6.49 o 
  10 -17   6      541.14      557.60     12.51 o 
  -5 -16   6      221.86      212.65      7.18 o 
  -4 -16   6        0.98       -1.70      2.43 o 
  -3 -16   6      135.56      128.10      5.44 o 
  -2 -16   6       30.81       31.09      3.22 o 
  -1 -16   6       44.83       51.14      3.63 o 
   0 -16   6        2.81        5.24      3.61 o 
   1 -16   6      334.70      322.98      7.89 o 
   2 -16   6       53.34       49.87      4.60 o 
   3 -16   6      485.06      459.38      9.62 o 
   4 -16   6      297.34      272.13      5.69 o 
   5 -16   6      780.56      832.46     11.61 o 
   6 -16   6        0.69       -0.55      1.62 o 
   7 -16   6      471.60      524.07      8.57 o 
   8 -16   6       90.35       91.35      4.72 o 
   9 -16   6      232.54      260.82      7.76 o 
  10 -16   6       13.29       11.36      3.13 o 
  11 -16   6        3.04        4.12      3.08 o 
  -6 -15   6       66.29       58.02      5.75 o 
  -5 -15   6        8.02        9.49      2.60 o 
  -4 -15   6      117.59       95.55      4.89 o 
  -3 -15   6      465.15      445.51      9.77 o 
  -2 -15   6       76.28       74.36      4.10 o 
  -1 -15   6      394.74      387.53      8.68 o 
   0 -15   6      219.40      210.78      7.06 o 
   1 -15   6       21.13       24.22      2.67 o 
   2 -15   6      301.90      313.78     11.33 o 
   3 -15   6      542.50      557.50      8.48 o 
   4 -15   6       23.04       24.18      2.04 o 
   5 -15   6      180.69      206.91      5.58 o 
   6 -15   6      231.58      243.24      5.31 o 
   7 -15   6      140.57      133.45      5.28 o 
   8 -15   6       91.34       91.85      4.86 o 
   9 -15   6        1.91        5.13      2.76 o 
  10 -15   6      117.45      123.05      5.69 o 
  11 -15   6      111.48      120.24      5.89 o 
  -7 -14   6      496.29      505.20     11.12 o 
  -6 -14   6      281.87      265.13      7.57 o 
  -5 -14   6       51.74       44.45      4.76 o 
  -4 -14   6       29.75       21.17      2.96 o 
  -3 -14   6      790.11      777.01     13.70 o 
  -2 -14   6        3.85        2.54      2.12 o 
  -1 -14   6      367.53      349.33      7.95 o 
   0 -14   6     1545.29     1496.40     25.28 o 
   1 -14   6      442.42      437.39      9.06 o 
   2 -14   6       16.37       19.25      1.81 o 
   3 -14   6      616.15      613.82      8.79 o 
   4 -14   6      788.69      763.49     10.42 o 
   5 -14   6      482.30      445.53      9.15 o 
   6 -14   6       13.13        9.70      1.67 o 
   7 -14   6       84.92       93.20      4.63 o 
   8 -14   6      223.42      217.73      6.59 o 
   9 -14   6       32.48       34.25      3.46 o 
  10 -14   6       24.65       20.89      4.43 o 
  11 -14   6      861.16      886.88     16.57 o 
  12 -14   6      986.76     1007.43     25.28 o 
  -8 -13   6      335.70      358.53      7.24 o 
  -7 -13   6       38.85       40.33      3.63 o 
  -6 -13   6        9.35        5.90      2.60 o 
  -5 -13   6      308.34      298.13      7.57 o 
  -4 -13   6       11.57        7.40      2.19 o 
  -3 -13   6       97.19       97.99      9.52 o 
  -2 -13   6       52.40       46.68      3.78 o 
  -1 -13   6      907.57      880.98     19.70 o 
   0 -13   6       72.95       69.47      3.55 o 
   1 -13   6       63.82       52.25      3.15 o 
   2 -13   6      884.13      894.71     11.32 o 
   3 -13   6     1880.63     1842.46     20.72 o 
   4 -13   6      252.26      242.60      4.80 o 
   5 -13   6       16.49       22.19      1.82 o 
   6 -13   6      430.70      425.45      8.04 o 
   7 -13   6       31.65       35.68      3.28 o 
   8 -13   6       34.79       31.23      3.02 o 
   9 -13   6      114.31      109.59      5.09 o 
  10 -13   6      107.32       93.59      4.96 o 
  11 -13   6      130.67      122.26      5.75 o 
  12 -13   6      121.48      115.36      7.06 o 
  -9 -12   6      352.83      350.55      7.31 o 
  -8 -12   6       41.66       46.23      2.96 o 
  -7 -12   6      503.18      503.35      8.46 o 
  -6 -12   6      196.31      194.38      4.73 o 
  -5 -12   6      408.43      409.30      9.01 o 
  -4 -12   6       13.40       14.62      1.82 o 
  -3 -12   6       69.45       70.17      3.63 o 
  -2 -12   6      249.87      239.58      8.70 o 
  -1 -12   6       44.77       45.12      2.84 o 
   0 -12   6     1818.74     1764.67     24.69 o 
   1 -12   6       66.79       70.07      3.53 o 
   2 -12   6      434.08      387.48      8.13 o 
   3 -12   6       52.71       48.83      2.23 o 
   4 -12   6      917.77      906.58     11.42 o 
   5 -12   6       87.93      102.12      3.04 o 
   6 -12   6      204.04      221.17      4.58 o 
   7 -12   6       71.27       63.60      3.83 o 
   8 -12   6       33.24       29.83      3.13 o 
   9 -12   6       18.92       21.41      2.76 o 
  10 -12   6      458.07      469.64     10.55 o 
  11 -12   6      227.36      226.79      7.29 o 
  12 -12   6      258.41      286.87      9.03 o 
  13 -12   6       10.44        7.69      3.15 o 
 -10 -11   6        2.38        4.81      3.12 o 
  -9 -11   6      654.48      659.55     15.59 o 
  -8 -11   6      197.65      222.23      5.56 o 
  -7 -11   6       75.26       75.36      3.23 o 
  -6 -11   6      827.70      825.88     11.24 o 
  -5 -11   6      444.33      448.97      7.22 o 
  -4 -11   6       50.44       53.82      2.43 o 
  -3 -11   6       59.54       64.20      2.54 o 
  -2 -11   6        7.68       10.27      1.42 o 
  -1 -11   6      661.88      672.43     15.43 o 
   0 -11   6        2.28        6.47      1.29 o 
   1 -11   6        9.07       11.76      1.42 o 
   2 -11   6      417.51      433.95      6.33 o 
   3 -11   6      180.27      141.07      3.31 o 
   4 -11   6      104.01       67.22      2.41 o 
   5 -11   6     1130.44      901.89     11.32 o 
   6 -11   6     1544.52     1675.43     19.01 o 
   7 -11   6      146.64      161.07      5.42 o 
   8 -11   6        3.58        1.75      2.05 o 
   9 -11   6      706.47      692.10     13.08 o 
  10 -11   6      594.87      583.71     11.92 o 
  11 -11   6        6.82        7.20      2.66 o 
  12 -11   6       12.38        9.14      2.90 o 
  13 -11   6        4.79        1.80      6.24 o 
 -10 -10   6      136.65      142.87      4.68 o 
  -9 -10   6       38.99       42.47      3.46 o 
  -8 -10   6      159.43      165.84      5.18 o 
  -7 -10   6      102.29       99.03      3.83 o 
  -6 -10   6      591.35      555.81      8.41 o 
  -5 -10   6      363.91      369.88      6.22 o 
  -4 -10   6      389.23      409.69      6.46 o 
  -3 -10   6       10.40       15.65      1.49 o 
  -2 -10   6     2141.92     2152.60     26.90 o 
  -1 -10   6     1397.16     1382.95     15.54 o 
   0 -10   6       23.80       15.32      1.09 o 
   1 -10   6     2700.94     2678.50     28.10 o 
   2 -10   6     2749.77     2683.79     28.16 o 
   3 -10   6       51.26       50.02      2.11 o 
   4 -10   6     4031.90     3914.59     40.31 o 
   5 -10   6      930.81      948.34     11.51 o 
   6 -10   6      695.08      627.70      8.45 o 
   7 -10   6     1754.99     1530.53     22.72 o 
   8 -10   6     1416.03     1215.94     26.27 o 
   9 -10   6       41.72       43.49      3.46 o 
  10 -10   6       12.74        9.45      2.76 o 
  11 -10   6       43.00       49.68      6.40 o 
  12 -10   6       10.40        7.62      2.73 o 
  13 -10   6        0.76        1.55      2.84 o 
 -11  -9   6       53.49       52.58      3.35 o 
 -10  -9   6       80.66       95.59      4.26 o 
  -9  -9   6        3.47        2.63      1.88 o 
  -8  -9   6      191.04      186.48      4.69 o 
  -7  -9   6      193.57      193.80      4.50 o 
  -6  -9   6      270.92      266.25      5.15 o 
  -5  -9   6        3.82        3.40      1.30 o 
  -4  -9   6      171.91      180.12      3.77 o 
  -3  -9   6      625.37      616.99      8.24 o 
  -2  -9   6      885.21      827.19     10.06 o 
  -1  -9   6      732.01      710.21      8.77 o 
   0  -9   6        0.85        1.20      0.73 o 
   1  -9   6      942.22      972.33      9.63 o 
   2  -9   6     2944.79     2828.90     28.48 o 
   3  -9   6        5.71        8.48      1.25 o 
   4  -9   6       18.04       17.66      1.64 o 
   5  -9   6       13.57       19.20      1.82 o 
   6  -9   6     1742.43     1735.30     24.79 o 
   7  -9   6      174.92      149.92      4.96 o 
   8  -9   6        6.97        7.00      2.46 o 
   9  -9   6      587.83      563.27     11.12 o 
  10  -9   6        1.97       -0.66      3.12 o 
  11  -9   6        7.34        4.73      2.60 o 
  12  -9   6      445.48      441.78     15.60 o 
  13  -9   6      108.20      103.52      5.51 o 
 -12  -8   6        5.39        3.34      3.08 o 
 -11  -8   6        1.87       -1.98      1.98 o 
 -10  -8   6       30.59       35.77      4.33 o 
  -9  -8   6      277.59      257.93      5.52 o 
  -8  -8   6       71.24       66.32      2.95 o 
  -7  -8   6     1050.14     1049.80     13.47 o 
  -6  -8   6      359.21      343.07      5.79 o 
  -5  -8   6      235.79      243.86      4.45 o 
  -4  -8   6      283.02      314.15      6.01 o 
  -3  -8   6     4777.39     4805.48     48.67 o 
  -2  -8   6     2294.75     2327.00     22.62 o 
  -1  -8   6      289.62      276.08      3.28 o 
   0  -8   6     1732.98     1777.27     16.26 o 
   1  -8   6     3045.06     3044.14     30.45 o 
   2  -8   6       73.58       70.75      1.69 o 
   3  -8   6     1306.75     1271.86     12.07 o 
   4  -8   6     1510.87     1521.14     14.24 o 
   5  -8   6        3.40        3.80      1.38 o 
   6  -8   6      426.52      400.53      7.99 o 
   7  -8   6      771.69      783.92     13.21 o 
   8  -8   6      608.65      582.22     18.55 o 
   9  -8   6       31.63       20.24      5.75 o 
  10  -8   6        0.83       -1.56      2.12 o 
  11  -8   6       44.01       44.33      5.25 o 
  12  -8   6      131.98      135.94      5.84 o 
  13  -8   6       64.82       73.82      6.40 o 
 -12  -7   6      166.46      175.95      5.35 o 
 -11  -7   6      520.67      532.74      9.00 o 
 -10  -7   6       39.33       37.79      2.79 o 
  -9  -7   6      147.10      158.86      4.18 o 
  -8  -7   6      480.72      486.62      8.59 o 
  -7  -7   6        0.53        2.01      1.38 o 
  -6  -7   6        3.84        1.12      1.19 o 
  -5  -7   6     1750.37     1712.75     18.92 o 
  -4  -7   6      217.46      204.19      4.79 o 
  -3  -7   6     2018.86     1957.60     21.87 o 
  -2  -7   6      138.76      136.96      2.26 o 
  -1  -7   6       95.86       66.90      1.59 o 
   0  -7   6      375.57      422.54      4.74 o 
   1  -7   6     3544.96     3585.53     31.24 o 
   2  -7   6       17.26       19.28      1.90 o 
   3  -7   6     1672.94     1682.00     15.40 o 
   4  -7   6        0.39       -0.41      0.61 o 
   5  -7   6      223.39      212.44      3.08 o 
   6  -7   6      154.59      169.63      3.51 o 
   7  -7   6      502.46      488.72      7.23 o 
   8  -7   6      362.17      355.81      5.97 o 
   9  -7   6       29.50       22.59      2.76 o 
  10  -7   6       81.17       78.01      4.10 o 
  11  -7   6       68.52       70.99      8.04 o 
  12  -7   6       14.21       10.67      2.91 o 
  13  -7   6      284.35      290.85      8.44 o 
 -13  -6   6      117.66      118.63      5.99 o 
 -12  -6   6        8.44        4.13      2.34 o 
 -11  -6   6       15.80       23.03      2.44 o 
 -10  -6   6     1124.32     1065.27     13.92 o 
  -9  -6   6      218.44      200.10      4.64 o 
  -8  -6   6     1443.91     1469.80     17.20 o 
  -7  -6   6     1175.69     1245.65     14.67 o 
  -6  -6   6      207.47      241.23      4.41 o 
  -5  -6   6      598.03      603.78      7.94 o 
  -4  -6   6      720.32      699.11      8.64 o 
  -3  -6   6     1045.14     1062.70     10.18 o 
  -2  -6   6        6.55        1.47      0.60 o 
  -1  -6   6       10.86       14.37      0.80 o 
   0  -6   6      496.41      446.62      4.83 o 
   1  -6   6       53.32       45.44      1.32 o 
   2  -6   6        0.95       -0.50      0.58 o 
   3  -6   6      851.70      858.34      8.43 o 
   4  -6   6     1547.79     1432.50     13.36 o 
   5  -6   6     2281.13     2313.17     21.43 o 
   6  -6   6      717.68      766.47      9.80 o 
   7  -6   6      566.49      549.31      8.27 o 
   8  -6   6      432.60      417.88      6.69 o 
   9  -6   6        0.12       -1.33      1.33 o 
  10  -6   6      294.63      284.95      6.67 o 
  11  -6   6      195.49      192.03      6.39 o 
  12  -6   6       39.98       37.40      3.63 o 
  13  -6   6        0.47       -0.33      4.93 o 
 -13  -5   6       12.45       19.70      4.60 o 
 -12  -5   6       83.43       88.51      3.91 o 
 -11  -5   6     2625.46     2637.82     29.51 o 
 -10  -5   6      377.67      384.36      7.78 o 
  -9  -5   6      501.78      540.11      8.19 o 
  -8  -5   6     1394.02     1471.72     23.44 o 
  -7  -5   6      353.59      370.78      5.85 o 
  -6  -5   6      114.74      108.56      2.83 o 
  -5  -5   6     3785.49     3858.00     44.89 o 
  -4  -5   6      535.00      508.68      5.47 o 
  -3  -5   6      376.73      427.61      4.69 o 
  -2  -5   6       35.56       21.19      1.37 o 
  -1  -5   6     4171.28     4235.91     44.98 o 
   0  -5   6     1005.57     1113.66     10.36 o 
   1  -5   6      207.09      179.39      3.71 o 
   2  -5   6     4404.20     4658.94     40.09 o 
   3  -5   6      196.42      252.08      3.15 o 
   4  -5   6      156.55      161.80      2.61 o 
   5  -5   6       79.03       75.50      2.41 o 
   6  -5   6     2083.37     2183.35     23.76 o 
   7  -5   6      117.12      122.91      3.41 o 
   8  -5   6      536.40      540.45      8.02 o 
   9  -5   6       25.38       23.83      1.95 o 
  10  -5   6      255.03      236.16      5.16 o 
  11  -5   6        7.48       10.38      1.95 o 
  12  -5   6      270.91      267.03      6.12 o 
  13  -5   6      147.52      141.53     10.18 o 
 -14  -4   6       76.16       86.36      6.90 o 
 -13  -4   6      533.40      562.16     16.42 o 
 -12  -4   6       27.40       36.02      5.63 o 
 -11  -4   6      451.37      446.83      7.69 o 
 -10  -4   6      901.40      876.37     11.66 o 
  -9  -4   6       15.49       11.54      1.79 o 
  -8  -4   6     1175.50     1190.23     17.44 o 
  -7  -4   6      461.48      442.22      7.10 o 
  -6  -4   6        6.39        8.87      1.19 o 
  -5  -4   6      263.84      286.38      3.54 o 
  -4  -4   6      824.06      733.36      7.30 o 
  -3  -4   6      688.16      625.27      6.34 o 
  -2  -4   6      167.08      148.93      2.16 o 
  -1  -4   6     3429.57     3686.88     31.84 o 
   0  -4   6     1436.73     1620.20     14.58 o 
   1  -4   6        2.63        4.45      0.60 o 
   2  -4   6        6.74       12.40      0.68 o 
   3  -4   6       98.94       68.23      1.40 o 
   4  -4   6     3910.48     4234.05     43.42 o 
   5  -4   6     1574.15     1531.55     20.52 o 
   6  -4   6     1606.70     1712.05     19.15 o 
   7  -4   6     3488.13     3448.34     31.47 o 
   8  -4   6     1723.76     1669.26     22.98 o 
   9  -4   6      118.19      119.09      3.54 o 
  10  -4   6       59.31       60.63      2.96 o 
  11  -4   6       70.50       68.09      3.23 o 
  12  -4   6        4.42        7.82      2.73 o 
  13  -4   6       13.59       11.23      5.42 o 
 -14  -3   6        0.20        0.33      3.61 o 
 -13  -3   6       25.80       25.11      3.02 o 
 -12  -3   6       19.37       21.79      3.45 o 
 -11  -3   6        4.03        6.02      1.88 o 
 -10  -3   6      711.66      727.71     10.15 o 
  -9  -3   6      484.95      448.74      7.01 o 
  -8  -3   6        7.98        7.32      1.38 o 
  -7  -3   6     1445.06     1467.38     16.47 o 
  -6  -3   6      346.78      344.34      4.18 o 
  -5  -3   6      858.40      799.20      7.90 o 
  -4  -3   6     1473.53     1517.95     13.85 o 
  -3  -3   6       82.01      104.33      1.79 o 
  -2  -3   6    10995.38    11338.32     96.94 o 
  -1  -3   6     1088.10     1021.17      9.47 o 
   0  -3   6      485.01      492.98      4.99 o 
   1  -3   6       48.62       27.84      0.88 o 
   2  -3   6     8313.08     8680.85     73.97 o 
   3  -3   6      149.31      218.24      4.61 o 
   4  -3   6       17.76       20.51      1.30 o 
   5  -3   6     1368.40     1421.70     16.07 o 
   6  -3   6      186.74      165.57      3.69 o 
   7  -3   6      343.01      349.86      5.81 o 
   8  -3   6     1358.23     1349.52     16.23 o 
   9  -3   6     1220.47     1139.33     14.46 o 
  10  -3   6      187.53      193.48      4.73 o 
  11  -3   6       54.98       47.19      3.70 o 
  12  -3   6       25.35       28.86      3.46 o 
  13  -3   6      128.91      130.80     12.64 o 
 -14  -2   6      221.51      218.04      9.85 o 
 -13  -2   6      257.19      266.42      7.31 o 
 -12  -2   6       34.44       31.66      5.42 o 
 -11  -2   6      463.65      449.71      7.45 o 
 -10  -2   6      160.21      180.96      6.88 o 
  -9  -2   6      145.91      130.27      3.47 o 
  -8  -2   6      307.75      287.75      4.86 o 
  -7  -2   6      114.74      113.67      2.23 o 
  -6  -2   6      478.73      454.36      5.10 o 
  -5  -2   6      574.80      527.07      5.65 o 
  -4  -2   6     3040.15     3130.51     31.28 o 
  -3  -2   6      311.44      286.45      3.31 o 
  -2  -2   6       36.90       69.36      2.32 o 
  -1  -2   6       75.61       85.11      1.46 o 
   0  -2   6      670.36      631.90      6.18 o 
   1  -2   6      188.20      173.90      2.23 o 
   2  -2   6       56.11       61.11      1.90 o 
   3  -2   6      185.07      179.68      5.05 o 
   4  -2   6       12.94        9.18      1.11 o 
   5  -2   6      291.24      297.51      4.91 o 
   6  -2   6      263.58      254.54      4.57 o 
   7  -2   6       88.17       87.97      3.71 o 
   8  -2   6     1525.25     1527.31     17.94 o 
   9  -2   6      318.88      298.92      5.73 o 
  10  -2   6      526.59      521.81     11.29 o 
  11  -2   6       25.94       28.97      3.39 o 
  12  -2   6       19.46       23.79      3.46 o 
  13  -2   6      175.59      158.89     14.45 o 
 -15  -1   6       41.07       43.02      5.25 o 
 -14  -1   6       34.47       25.28      3.94 o 
 -13  -1   6      229.86      225.92      9.19 o 
 -12  -1   6      387.89      391.20      8.35 o 
 -11  -1   6       63.92       53.82      2.71 o 
 -10  -1   6       34.46       35.14      3.17 o 
  -9  -1   6      195.63      198.77      4.17 o 
  -8  -1   6        2.36        5.90      1.25 o 
  -7  -1   6       41.32       40.36      1.43 o 
  -6  -1   6       40.15       34.21      1.27 o 
  -5  -1   6     1585.67     1633.04     14.89 o 
  -4  -1   6     1128.72     1094.59     10.18 o 
  -3  -1   6     2414.30     2579.44     22.60 o 
  -2  -1   6      394.99      303.04      3.35 o 
  -1  -1   6     2077.06     2248.65     19.72 o 
   0  -1   6     3252.18     3604.10     27.89 o 
   1  -1   6      171.18      110.12      1.80 o 
   2  -1   6     2396.32     2388.34     25.01 o 
   3  -1   6     1394.91     1483.92     16.28 o 
   4  -1   6      216.45      229.60      5.32 o 
   5  -1   6     1207.13     1141.85     16.13 o 
   6  -1   6       29.02       29.97      3.04 o 
   7  -1   6       80.39       70.67      2.69 o 
   8  -1   6      229.08      217.66      4.73 o 
   9  -1   6     1045.97     1029.31     13.44 o 
  10  -1   6      460.39      458.69     10.18 o 
  11  -1   6        0.29        0.72      2.43 o 
  12  -1   6      249.00      233.89      7.65 o 
 -15   0   6      216.79      236.10     10.18 o 
 -14   0   6      303.70      302.10     11.16 o 
 -13   0   6      538.58      537.51     10.56 o 
 -12   0   6       22.22       21.83      5.75 o 
 -11   0   6       13.22       16.92      4.27 o 
 -10   0   6       27.16       38.64      5.98 o 
  -9   0   6      455.81      471.41      6.82 o 
  -8   0   6      635.49      656.60      7.13 o 
  -7   0   6      353.69      358.82      4.42 o 
  -6   0   6     2029.82     2134.09     19.24 o 
  -5   0   6      276.34      274.25      3.39 o 
  -4   0   6     7025.02     7499.58     73.07 o 
  -3   0   6    11430.55    11605.06    127.91 o 
  -2   0   6        7.50        6.72      0.76 o 
  -1   0   6     2677.86     2781.00     24.19 o 
   0   0   6     1363.88     1539.95     16.01 o 
   1   0   6      817.81      847.48      8.09 o 
   2   0   6       73.24       68.14      1.26 o 
   3   0   6     2434.76     2490.93     26.26 o 
   4   0   6      135.12      132.25      2.95 o 
   5   0   6      467.13      450.22      6.55 o 
   6   0   6        0.99        1.28      1.25 o 
   7   0   6      941.98      934.21     11.93 o 
   8   0   6      565.53      546.08      8.25 o 
   9   0   6       45.88       39.78      3.23 o 
  10   0   6       41.81       45.01      3.63 o 
  11   0   6      300.46      304.62      8.51 o 
  12   0   6       25.54       24.61      4.76 o 
 -15   1   6      154.54      147.77      8.21 o 
 -14   1   6        4.53        7.88      3.61 o 
 -13   1   6        6.92        5.50      2.46 o 
 -12   1   6      467.18      476.67     13.30 o 
 -11   1   6      201.03      201.53      5.58 o 
 -10   1   6       56.71       59.62      3.02 o 
  -9   1   6      123.58      122.09      2.60 o 
  -8   1   6      411.10      430.57      5.21 o 
  -7   1   6       47.75       46.89      1.58 o 
  -6   1   6      221.81      208.61      2.93 o 
  -5   1   6      978.36      993.52      9.52 o 
  -4   1   6    10495.58    11304.16    112.00 o 
  -3   1   6     2080.13     2220.39     22.55 o 
  -2   1   6      854.78      811.86      9.10 o 
  -1   1   6      596.11      597.71      5.98 o 
   0   1   6       67.04       62.89      2.28 o 
   1   1   6       11.97       30.46      1.03 o 
   2   1   6        6.19        3.67      0.62 o 
   3   1   6       19.96        7.83      1.30 o 
   4   1   6      994.63     1057.29     12.55 o 
   5   1   6     1336.49     1345.30     15.62 o 
   6   1   6      695.78      690.17      9.29 o 
   7   1   6      104.48      109.26      3.50 o 
   8   1   6      174.70      175.07      5.60 o 
   9   1   6       37.42       38.28      3.22 o 
  10   1   6        3.54        1.58      3.28 o 
  11   1   6       61.09       60.27      4.60 o 
  12   1   6      492.03      493.78     11.73 o 
 -15   2   6       64.86       59.11      5.58 o 
 -14   2   6       16.90       16.83      2.99 o 
 -13   2   6        7.90        8.90      2.52 o 
 -12   2   6       60.80       60.86      3.46 o 
 -11   2   6     1305.46     1318.92     19.04 o 
 -10   2   6     2974.49     2947.26     30.77 o 
  -9   2   6      177.78      173.31      4.97 o 
  -8   2   6      802.48      827.56      8.62 o 
  -7   2   6     2042.41     2039.08     24.01 o 
  -6   2   6      304.50      321.07      3.94 o 
  -5   2   6     1970.97     2091.27     21.61 o 
  -4   2   6      148.42       93.42      2.21 o 
  -3   2   6     5586.78     5792.27     56.66 o 
  -2   2   6     5692.58     6280.17     65.97 o 
  -1   2   6     1173.97     1172.94     10.91 o 
   0   2   6      934.53     1088.38     10.24 o 
   1   2   6     1854.32     1887.49     20.11 o 
   2   2   6       10.91       11.17      0.72 o 
   3   2   6     1220.26     1241.47     14.20 o 
   4   2   6      978.04     1025.40     12.29 o 
   5   2   6       37.54       41.10      2.00 o 
   6   2   6      361.52      378.74      7.65 o 
   7   2   6      995.91      932.84     19.21 o 
   8   2   6        2.15        0.92      2.19 o 
   9   2   6       44.68       46.10      3.63 o 
  10   2   6      104.30      105.98      5.75 o 
  11   2   6        7.81        8.96      3.22 o 
 -15   3   6      413.64      401.59     12.81 o 
 -14   3   6       43.08       47.33      3.69 o 
 -13   3   6       47.55       44.22      5.91 o 
 -12   3   6      180.96      184.55      7.88 o 
 -11   3   6        0.14        4.22      2.00 o 
 -10   3   6     2780.87     2815.01     29.51 o 
  -9   3   6      364.96      351.94      5.71 o 
  -8   3   6      193.35      219.61      4.02 o 
  -7   3   6       74.86       64.04      1.94 o 
  -6   3   6        4.33        3.66      0.85 o 
  -5   3   6      128.21       83.69      4.09 o 
  -4   3   6     1206.68     1470.98     15.67 o 
  -3   3   6      843.44      836.19      9.54 o 
  -2   3   6       35.78       18.06      0.86 o 
  -1   3   6     2679.94     2875.86     25.34 o 
   0   3   6     2211.76     2276.41     20.37 o 
   1   3   6       87.81       68.00      1.63 o 
   2   3   6      861.61      858.93      8.60 o 
   3   3   6     1618.92     1591.23     21.51 o 
   4   3   6      449.83      455.38      6.67 o 
   5   3   6     1054.05     1082.96     13.22 o 
   6   3   6       31.83       29.68      2.14 o 
   7   3   6      203.50      199.18      8.70 o 
   8   3   6      226.43      219.47      8.54 o 
   9   3   6      540.66      509.24     11.17 o 
  10   3   6      318.51      305.08      8.59 o 
  11   3   6      334.95      331.91      9.38 o 
 -14   4   6       30.70       37.31      3.31 o 
 -13   4   6       39.89       39.04      3.94 o 
 -12   4   6      544.14      541.17      8.19 o 
 -11   4   6     1161.84     1187.06     18.26 o 
 -10   4   6        7.07        8.22      2.56 o 
  -9   4   6      171.44      173.60      3.77 o 
  -8   4   6      157.10      164.71      6.08 o 
  -7   4   6      416.63      387.58      5.66 o 
  -6   4   6      199.37      207.25      4.27 o 
  -5   4   6       11.34       21.54      0.95 o 
  -4   4   6     2516.00     2354.80     21.05 o 
  -3   4   6      303.78      295.37      3.63 o 
  -2   4   6        2.16        0.73      0.60 o 
  -1   4   6      861.34      838.98      8.33 o 
   0   4   6     4437.75     4538.85     39.38 o 
   1   4   6      189.32      181.69      2.80 o 
   2   4   6       19.32       21.57      1.08 o 
   3   4   6       17.45       17.31      1.42 o 
   4   4   6      120.69      129.53      4.07 o 
   5   4   6      150.57      134.01      3.45 o 
   6   4   6     1003.44     1038.73     16.78 o 
   7   4   6      296.61      302.27      7.71 o 
   8   4   6        4.97        6.79      2.67 o 
   9   4   6      631.89      578.64     12.20 o 
  10   4   6     1200.17     1246.03     21.36 o 
 -14   5   6        8.92        8.54      4.27 o 
 -13   5   6      809.91      832.08     20.36 o 
 -12   5   6        1.72        0.26      1.76 o 
 -11   5   6       49.04       53.95      2.50 o 
 -10   5   6       25.38       29.59      3.10 o 
  -9   5   6     1780.98     1828.75     20.15 o 
  -8   5   6      640.45      698.20     17.90 o 
  -7   5   6        7.02        4.89      1.11 o 
  -6   5   6      288.95      300.11      4.72 o 
  -5   5   6     2354.69     2328.66     21.01 o 
  -4   5   6      536.64      508.86      5.60 o 
  -3   5   6      350.50      399.39      4.67 o 
  -2   5   6      402.22      421.63      4.88 o 
  -1   5   6      174.81      172.97      3.44 o 
   0   5   6      186.23      190.36      4.14 o 
   1   5   6      589.31      578.70      6.78 o 
   2   5   6     2514.91     2479.64     22.49 o 
   3   5   6     1363.05     1359.88     15.76 o 
   4   5   6      144.48      125.17      3.35 o 
   5   5   6      424.97      434.63      8.98 o 
   6   5   6      287.35      278.11      9.36 o 
   7   5   6      367.52      363.41      8.74 o 
   8   5   6      108.36      117.14      5.36 o 
   9   5   6      247.01      239.27      8.70 o 
  10   5   6      428.29      442.54     23.48 o 
 -14   6   6      394.03      417.68     13.46 o 
 -13   6   6      125.17      127.08      5.05 o 
 -12   6   6      376.64      381.57      9.36 o 
 -11   6   6       12.19       12.84      2.20 o 
 -10   6   6      704.40      704.60     14.77 o 
  -9   6   6      504.97      519.99     11.34 o 
  -8   6   6       63.24       61.72      2.36 o 
  -7   6   6       42.34       43.23      2.35 o 
  -6   6   6      390.51      387.42      5.69 o 
  -5   6   6      999.72     1003.25     10.00 o 
  -4   6   6     3181.92     3264.57     28.96 o 
  -3   6   6     3861.15     3975.01     34.94 o 
  -2   6   6      192.10      207.50      3.16 o 
  -1   6   6     2297.92     2222.23     20.25 o 
   0   6   6     2481.42     2526.44     22.85 o 
   1   6   6     2568.57     2534.60     29.17 o 
   2   6   6      217.63      220.87      3.55 o 
   3   6   6      537.92      556.73      9.64 o 
   4   6   6       94.20       93.45      5.25 o 
   5   6   6      185.80      192.35     12.97 o 
   6   6   6      110.90      110.33      4.81 o 
   7   6   6        5.51        6.48      2.63 o 
   8   6   6       21.10       21.14      3.22 o 
   9   6   6        1.29        4.45      2.78 o 
 -14   7   6      148.87      139.32      6.24 o 
 -13   7   6       95.06      107.88      4.86 o 
 -12   7   6      150.53      159.82      5.33 o 
 -11   7   6        0.43        2.22      1.96 o 
 -10   7   6        1.94        2.78      2.63 o 
  -9   7   6      109.58      105.01     13.13 o 
  -8   7   6      705.74      649.50     13.13 o 
  -7   7   6     3754.18     3644.44     37.21 o 
  -6   7   6       26.76       43.17      2.02 o 
  -5   7   6     1196.64     1195.36     12.04 o 
  -4   7   6       34.90       50.20      1.64 o 
  -3   7   6      742.04      671.16      7.21 o 
  -2   7   6     3737.96     3695.66     32.67 o 
  -1   7   6      594.11      613.98      6.84 o 
   0   7   6       97.77       91.95      2.19 o 
   1   7   6       13.05       10.45      1.33 o 
   2   7   6        8.44       11.34      1.23 o 
   3   7   6     2048.83     2033.70     25.10 o 
   4   7   6     1580.97     1616.18     23.73 o 
   5   7   6      242.47      233.93      6.63 o 
   6   7   6        5.64        4.45      2.96 o 
   7   7   6        1.66        4.27      2.67 o 
   8   7   6       73.74       72.42      7.72 o 
   9   7   6      401.80      403.56     16.42 o 
 -15   8   6       23.37       25.94      4.93 o 
 -14   8   6       34.40       34.18      3.36 o 
 -13   8   6      403.55      388.74      8.94 o 
 -12   8   6      206.20      208.13     10.51 o 
 -11   8   6      695.80      665.55     11.96 o 
 -10   8   6      652.65      611.90     11.15 o 
  -9   8   6      697.85      655.20     11.38 o 
  -8   8   6      282.35      235.60      6.04 o 
  -7   8   6     2158.20     2326.29     30.76 o 
  -6   8   6      456.23      401.50      7.78 o 
  -5   8   6     1270.08     1198.40     13.69 o 
  -4   8   6        6.16        8.70      0.96 o 
  -3   8   6      721.36      675.39      7.42 o 
  -2   8   6     2429.32     2391.72     21.89 o 
  -1   8   6      172.00      197.10      3.30 o 
   0   8   6      384.11      383.24      5.06 o 
   1   8   6      472.14      465.50      5.80 o 
   2   8   6      183.21      177.77      3.31 o 
   3   8   6      163.67      181.56      5.51 o 
   4   8   6      116.11      123.09      4.89 o 
   5   8   6      104.51       93.88      4.60 o 
   6   8   6        4.46        9.75      2.67 o 
   7   8   6       61.67       62.61      4.42 o 
   8   8   6        7.52       17.97      3.46 o 
 -15   9   6       13.01       16.64      2.99 o 
 -14   9   6      147.00      151.98      5.92 o 
 -13   9   6      339.81      338.52      8.47 o 
 -12   9   6       37.34       32.72      3.61 o 
 -11   9   6       15.31       21.35      2.66 o 
 -10   9   6      830.12      809.67     14.12 o 
  -9   9   6      570.53      547.59     10.22 o 
  -8   9   6      817.33      762.17     12.65 o 
  -7   9   6       22.18        6.24      1.86 o 
  -6   9   6       68.52       73.66      3.59 o 
  -5   9   6      373.21      308.12      9.03 o 
  -4   9   6      642.92      640.14      8.65 o 
  -3   9   6        7.89        6.47      1.02 o 
  -2   9   6      277.91      291.62      4.25 o 
  -1   9   6      409.98      416.30      5.40 o 
   0   9   6      414.97      411.24      5.43 o 
   1   9   6      697.95      694.63      8.00 o 
   2   9   6        5.63        6.46      1.46 o 
   3   9   6      684.15      665.33     14.78 o 
   4   9   6      638.83      642.37     12.20 o 
   5   9   6     2534.86     2544.85     36.24 o 
   6   9   6      139.42      137.46      8.54 o 
   7   9   6      241.85      240.07      7.80 o 
 -15  10   6      333.76      348.07     12.81 o 
 -14  10   6       65.44       72.92      4.29 o 
 -13  10   6      210.29      216.38      6.73 o 
 -12  10   6      253.32      238.94      6.97 o 
 -11  10   6      519.11      531.29     10.56 o 
 -10  10   6      417.76      439.80      9.17 o 
  -9  10   6        0.97        3.28      1.86 o 
  -8  10   6      759.10      739.17     12.53 o 
  -7  10   6      429.34      415.21      8.35 o 
  -6  10   6       18.11        9.40      2.13 o 
  -5  10   6      251.72      188.46      5.09 o 
  -4  10   6      540.80      446.72      8.47 o 
  -3  10   6      382.99      355.86      5.93 o 
  -2  10   6       11.46       15.29      2.29 o 
  -1  10   6     1089.92     1070.94     13.11 o 
   0  10   6     2134.58     2127.43     20.22 o 
   1  10   6      351.62      350.01      5.95 o 
   2  10   6      367.10      364.98      8.04 o 
   3  10   6      340.26      318.14      7.65 o 
   4  10   6      259.67      256.98      7.33 o 
   5  10   6       54.56       53.82      3.94 o 
   6  10   6      344.94      351.21     10.02 o 
 -14  11   6       14.43       10.63      2.90 o 
 -13  11   6      131.39      135.62      5.57 o 
 -12  11   6        9.19       15.93      2.79 o 
 -11  11   6       18.33       18.74      2.79 o 
 -10  11   6      116.59      122.65      8.21 o 
  -9  11   6     2031.97     1982.40     27.73 o 
  -8  11   6      770.74      748.33     15.27 o 
  -7  11   6      166.82      159.18      4.99 o 
  -6  11   6      265.45      274.28      6.61 o 
  -5  11   6      734.77      773.30     12.76 o 
  -4  11   6        0.37        1.38      2.13 o 
  -3  11   6        2.20        2.51      1.38 o 
  -2  11   6      197.04      162.20      3.97 o 
  -1  11   6      330.69      367.31      6.23 o 
   0  11   6      693.39      683.97     11.73 o 
   1  11   6      600.84      602.25     10.88 o 
   2  11   6      359.36      379.20      8.51 o 
   3  11   6       41.36       50.35      3.46 o 
   4  11   6       31.72       32.86      4.93 o 
   5  11   6       93.48       98.07      5.13 o 
 -14  12   6      448.48      454.68     21.34 o 
 -13  12   6        7.96       12.95      4.60 o 
 -12  12   6      358.40      356.34      8.70 o 
 -11  12   6      233.98      251.35     12.64 o 
 -10  12   6      214.47      233.31      6.73 o 
  -9  12   6      132.02      130.45      7.55 o 
  -8  12   6        5.57        7.49      4.10 o 
  -7  12   6      106.69      106.83      4.52 o 
  -6  12   6      174.80      168.29     10.18 o 
  -5  12   6      120.98      123.84      7.88 o 
  -4  12   6      138.74      141.15      6.24 o 
  -3  12   6       23.89       24.82      2.52 o 
  -2  12   6       18.83       18.68      1.95 o 
  -1  12   6      798.13      806.61     10.90 o 
   0  12   6      123.30      131.06      4.89 o 
   1  12   6       19.06       21.86      2.76 o 
   2  12   6      125.28      106.72      7.88 o 
   3  12   6      227.99      220.33     10.84 o 
   4  12   6        4.55        2.63      4.93 o 
 -13  13   6       14.12       15.32      4.27 o 
 -12  13   6        1.91        0.30      2.52 o 
 -11  13   6      525.69      562.44     14.12 o 
 -10  13   6       54.11       58.81      3.72 o 
  -9  13   6       20.88       26.96      2.99 o 
  -8  13   6      293.79      289.96      7.31 o 
  -7  13   6      541.01      512.95     10.21 o 
  -6  13   6     1460.77     1468.54     21.69 o 
  -5  13   6        9.57        6.60      2.12 o 
  -4  13   6       81.47       88.45      6.24 o 
  -3  13   6      445.47      436.31      8.81 o 
  -2  13   6      750.74      759.08     12.87 o 
  -1  13   6      109.95      111.12      4.57 o 
   0  13   6       23.16       21.75      2.84 o 
   1  13   6       56.05       48.42      3.39 o 
   2  13   6       43.52       39.40      5.91 o 
   3  13   6      296.57      282.72     12.81 o 
 -12  14   6      176.93      176.30      6.38 o 
 -11  14   6      350.17      386.78      9.28 o 
 -10  14   6        2.38        3.78      2.55 o 
  -9  14   6       24.89       19.77      3.02 o 
  -8  14   6      393.34      379.23      8.81 o 
  -7  14   6     1214.85     1187.79     20.52 o 
  -6  14   6      100.43      115.29      4.86 o 
  -5  14   6       63.26       64.11      3.83 o 
  -4  14   6       87.16       74.05      4.27 o 
  -3  14   6        1.95        0.31      1.97 o 
  -2  14   6        0.37       -1.31      2.63 o 
  -1  14   6       84.50       74.21      5.25 o 
   0  14   6      387.68      392.67      8.91 o 
   1  14   6        0.49       -1.31      3.94 o 
   2  14   6       14.45       16.42      5.58 o 
 -11  15   6        2.32        1.96      2.66 o 
 -10  15   6      210.36      209.45      6.85 o 
  -9  15   6      537.28      542.51     11.25 o 
  -8  15   6        1.39        0.66      2.20 o 
  -7  15   6        1.45        2.66      2.29 o 
  -6  15   6      158.48      135.59      5.33 o 
  -5  15   6       49.94       51.99      3.55 o 
  -4  15   6       33.38       34.39      3.13 o 
  -3  15   6       96.91      111.32      6.57 o 
  -2  15   6      519.35      554.28     15.10 o 
  -1  15   6        4.40        5.25      3.28 o 
   0  15   6       88.31       99.50      6.24 o 
 -10  16   6      227.01      230.41      8.21 o 
  -9  16   6      122.26      122.28      5.57 o 
  -8  16   6      398.91      381.80      9.28 o 
  -7  16   6      323.98      337.48      8.58 o 
  -6  16   6       71.63       77.17      4.39 o 
  -5  16   6       59.61       69.66      9.03 o 
  -4  16   6      437.90      458.07     13.46 o 
  -3  16   6      182.79      189.80      8.54 o 
  -2  16   6       56.82       57.79      5.25 o 
  -7  17   6      163.84      184.41     12.48 o 
  -6  17   6      127.35      128.16      7.55 o 
  -5  17   6       13.46        9.19      3.61 o 
   1 -19   7        1.84        1.04      2.49 o 
   2 -19   7      460.16      451.22     10.33 o 
   3 -19   7      177.29      176.84      6.47 o 
   4 -19   7      448.46      441.33     16.09 o 
   5 -19   7       38.48       42.73      7.06 o 
   6 -19   7        1.83        0.85      2.19 o 
  -2 -18   7      139.26      141.22      5.99 o 
  -1 -18   7       49.60       55.82      4.18 o 
   0 -18   7      119.36      128.14      5.60 o 
   1 -18   7       20.32       15.62      2.91 o 
   2 -18   7        7.08        3.36      2.43 o 
   3 -18   7      202.81      211.65      6.78 o 
   4 -18   7      104.39      105.83     11.16 o 
   5 -18   7      110.08      105.65      4.89 o 
   6 -18   7      236.15      239.94      6.40 o 
   7 -18   7        0.30       -2.43      2.43 o 
   8 -18   7       47.16       49.91      4.29 o 
  -3 -17   7        9.29       12.68      2.91 o 
  -2 -17   7       18.11       15.57      2.98 o 
  -1 -17   7       93.06       93.34      5.09 o 
   0 -17   7      121.24      108.76     11.66 o 
   1 -17   7      133.16      132.53      5.42 o 
   2 -17   7       13.41       10.11      2.43 o 
   3 -17   7       74.62       61.45      5.42 o 
   4 -17   7     1595.65     1647.75     32.51 o 
   5 -17   7       61.50       63.36      3.04 o 
   6 -17   7      120.51      127.47      4.13 o 
   7 -17   7       24.27       28.32      4.27 o 
   8 -17   7       15.95       22.87      3.46 o 
   9 -17   7      126.07      142.68      6.26 o 
  -5 -16   7      120.68      106.39      5.21 o 
  -4 -16   7       85.46       85.35      4.65 o 
  -3 -16   7      189.25      181.88      6.39 o 
  -2 -16   7      106.04       97.24      4.89 o 
  -1 -16   7       72.56       71.67      4.02 o 
   0 -16   7       34.41       35.16      3.45 o 
   1 -16   7      710.08      686.13     25.45 o 
   2 -16   7      781.30      772.03     16.42 o 
   3 -16   7       89.97       96.25      4.25 o 
   4 -16   7      440.57      452.02      7.57 o 
   5 -16   7       50.77       55.99      2.79 o 
   6 -16   7      127.56      136.42      4.13 o 
   7 -16   7      188.37      193.29      6.59 o 
   8 -16   7       37.97       43.33      6.73 o 
   9 -16   7      621.78      640.97     13.31 o 
  10 -16   7      210.62      212.26      7.72 o 
  -6 -15   7       37.88       33.59      5.42 o 
  -5 -15   7       75.72       73.88      4.60 o 
  -4 -15   7       47.47       42.89      3.63 o 
  -3 -15   7       31.66       29.50      6.24 o 
  -2 -15   7        8.90       14.35      4.76 o 
  -1 -15   7      563.69      567.44     11.03 o 
   0 -15   7       45.09       50.13      3.31 o 
   1 -15   7      439.55      441.33     14.12 o 
   2 -15   7      253.97      250.80      7.99 o 
   3 -15   7     1312.25     1304.82     16.03 o 
   4 -15   7      174.23      180.67      4.42 o 
   5 -15   7       77.01       74.13      3.07 o 
   6 -15   7       16.14       13.62      1.90 o 
   7 -15   7      205.41      210.70      6.69 o 
   8 -15   7        0.54        1.69      2.36 o 
   9 -15   7       37.97       34.88      6.40 o 
  10 -15   7      391.92      420.19     10.42 o 
  11 -15   7      305.49      317.20     12.48 o 
  -7 -14   7        1.10        4.01      4.60 o 
  -6 -14   7       36.93       33.20      3.39 o 
  -5 -14   7      224.58      215.36      6.63 o 
  -4 -14   7      260.14      270.60      8.21 o 
  -3 -14   7       27.90       24.35      2.84 o 
  -2 -14   7      836.27      833.39     14.26 o 
  -1 -14   7        4.23        2.82      2.96 o 
   0 -14   7       93.88       90.40      4.10 o 
   1 -14   7      509.47      507.29      9.86 o 
   2 -14   7      849.81      846.52     11.13 o 
   3 -14   7       24.87       19.98      2.70 o 
   4 -14   7      155.53      165.41      4.09 o 
   5 -14   7      526.36      527.83     12.15 o 
   6 -14   7        2.73        2.53      1.43 o 
   7 -14   7        6.52        7.82      2.43 o 
   8 -14   7      423.75      390.89      9.38 o 
   9 -14   7      152.50      145.83      7.06 o 
  10 -14   7       12.80       10.30      3.45 o 
  11 -14   7        9.01        8.14      3.08 o 
  -8 -13   7      210.24      216.24      8.78 o 
  -7 -13   7      349.12      357.31      8.91 o 
  -6 -13   7       17.66       18.14      2.91 o 
  -5 -13   7       53.16       45.85      5.25 o 
  -4 -13   7      224.00      217.12      6.15 o 
  -3 -13   7      596.51      588.41     11.17 o 
  -2 -13   7       26.17       24.92      2.52 o 
  -1 -13   7      290.41      282.51      6.90 o 
   0 -13   7      196.60      196.58      5.60 o 
   1 -13   7      245.21      251.01      5.98 o 
   2 -13   7      222.04      252.50      8.59 o 
   3 -13   7      436.82      481.61      7.33 o 
   4 -13   7      425.54      433.67     10.09 o 
   5 -13   7        0.57        2.39      1.39 o 
   6 -13   7      156.79      155.19      5.33 o 
   7 -13   7       35.45       33.29      3.45 o 
   8 -13   7      250.87      244.37      7.19 o 
   9 -13   7       74.96       76.37      4.49 o 
  10 -13   7      323.21      324.41     11.66 o 
  11 -13   7      505.14      513.69     11.81 o 
  12 -13   7       73.57       81.61      5.09 o 
  -9 -12   7        4.23        3.41      2.10 o 
  -8 -12   7        2.75        2.25      1.95 o 
  -7 -12   7      255.66      262.69      5.81 o 
  -6 -12   7     1141.69     1148.07     14.77 o 
  -5 -12   7      624.79      600.85      8.98 o 
  -4 -12   7        0.13        0.23      1.36 o 
  -3 -12   7       20.12       20.81      2.29 o 
  -2 -12   7      521.28      522.76      9.77 o 
  -1 -12   7      914.35      897.89     20.69 o 
   0 -12   7      764.27      775.37     12.76 o 
   1 -12   7       93.08       94.69      2.88 o 
   2 -12   7      548.96      489.60     10.14 o 
   3 -12   7        0.49        2.39      2.53 o 
   4 -12   7     1084.41     1065.68     15.41 o 
   5 -12   7     1627.17     1548.76     17.88 o 
   6 -12   7       32.66       34.63      5.42 o 
   7 -12   7       43.85       43.83      3.23 o 
   8 -12   7      443.84      446.45      9.95 o 
   9 -12   7       22.97       23.23      3.23 o 
  10 -12   7      216.33      214.05      7.06 o 
  11 -12   7       40.85       38.76      3.69 o 
  12 -12   7       65.20       65.06      4.63 o 
 -10 -11   7       66.10       62.47      3.43 o 
  -9 -11   7       55.73       64.33      4.25 o 
  -8 -11   7      664.00      656.12     10.05 o 
  -7 -11   7       38.56       36.10      2.46 o 
  -6 -11   7        1.68        1.03      1.62 o 
  -5 -11   7      311.92      325.37      5.96 o 
  -4 -11   7      466.33      487.25      7.46 o 
  -3 -11   7        0.95        1.45      1.16 o 
  -2 -11   7      800.51      850.92     10.79 o 
  -1 -11   7      955.38      914.49     24.96 o 
   0 -11   7     2263.22     2283.38     24.44 o 
   1 -11   7     1485.35     1439.37     16.30 o 
   2 -11   7      719.44      690.73      9.05 o 
   3 -11   7      432.64      431.24      6.44 o 
   4 -11   7      670.61      753.95     11.45 o 
   5 -11   7      842.85      678.75     14.28 o 
   6 -11   7     1345.27     1244.98     19.23 o 
   7 -11   7      441.43      444.22      9.49 o 
   8 -11   7       14.11       19.25      2.66 o 
   9 -11   7      129.94      133.10      7.88 o 
  10 -11   7      288.27      276.65      7.85 o 
  11 -11   7        4.26        2.78      3.78 o 
  12 -11   7       14.37       16.81      6.90 o 
 -10 -10   7      186.60      203.11      5.45 o 
  -9 -10   7      240.87      237.13      5.57 o 
  -8 -10   7        0.56        0.15      1.74 o 
  -7 -10   7      229.65      230.04      5.07 o 
  -6 -10   7      677.48      697.67     12.28 o 
  -5 -10   7        4.86        8.04      1.53 o 
  -4 -10   7        0.74        0.00      1.23 o 
  -3 -10   7       21.91       23.24      1.65 o 
  -2 -10   7     1247.03     1233.44     14.34 o 
  -1 -10   7      984.20      954.25     11.49 o 
   0 -10   7      832.72      862.33      8.91 o 
   1 -10   7     1846.30     1864.30     20.63 o 
   2 -10   7     1974.97     1954.07     21.21 o 
   3 -10   7     1826.01     1799.96     19.75 o 
   4 -10   7      420.42      335.92      5.45 o 
   5 -10   7     1884.41     1958.96     21.54 o 
   6 -10   7      521.39      440.41      9.02 o 
   7 -10   7      369.91      415.21      8.92 o 
   8 -10   7      130.43      159.05     15.10 o 
   9 -10   7      112.42      100.40      5.09 o 
  10 -10   7      328.85      318.84     12.81 o 
  11 -10   7      520.03      529.69     16.58 o 
  12 -10   7      165.61      166.72      6.54 o 
  13 -10   7        4.75        3.66      3.28 o 
 -11  -9   7        2.02        0.38      2.18 o 
 -10  -9   7        0.28        3.89      2.11 o 
  -9  -9   7        4.50        4.38      2.12 o 
  -8  -9   7     1093.10     1089.99     22.10 o 
  -7  -9   7      862.04      873.30     11.58 o 
  -6  -9   7      687.78      688.61      9.57 o 
  -5  -9   7      618.05      568.53      8.12 o 
  -4  -9   7       91.02       79.56      2.62 o 
  -3  -9   7      421.53      375.85      5.84 o 
  -2  -9   7      327.52      343.83      5.34 o 
  -1  -9   7     2207.45     2227.61     18.41 o 
   0  -9   7     1339.11     1401.47     13.34 o 
   1  -9   7       23.67       22.14      1.10 o 
   2  -9   7      243.76      248.14      3.47 o 
   3  -9   7     2028.07     2083.02     22.32 o 
   4  -9   7        2.90        3.26      0.99 o 
   5  -9   7       12.67        5.97      1.81 o 
   6  -9   7       93.80       82.95      3.78 o 
   7  -9   7      616.57      574.31     14.78 o 
   8  -9   7       12.06        9.84      2.46 o 
   9  -9   7      123.41      115.53      4.96 o 
  10  -9   7       51.06       45.12      3.55 o 
  11  -9   7       10.99        9.06      2.84 o 
  12  -9   7        0.55        1.52      2.84 o 
  13  -9   7      489.09      492.26     11.64 o 
 -12  -8   7       64.70       67.55      3.73 o 
 -11  -8   7       74.29       72.44      3.57 o 
 -10  -8   7      118.43      112.87      4.12 o 
  -9  -8   7      212.32      225.80      5.18 o 
  -8  -8   7      143.23      138.91      3.95 o 
  -7  -8   7       94.27       89.37      3.15 o 
  -6  -8   7      389.82      382.21      6.17 o 
  -5  -8   7       52.02       52.42      2.38 o 
  -4  -8   7      220.87      221.51      4.15 o 
  -3  -8   7      115.16       90.79      2.57 o 
  -2  -8   7      557.96      549.54      8.29 o 
  -1  -8   7      158.59      161.50      2.65 o 
   0  -8   7      182.71      174.06      2.80 o 
   1  -8   7      609.26      648.29      6.86 o 
   2  -8   7      607.42      602.00      7.31 o 
   3  -8   7       35.24       34.27      1.36 o 
   4  -8   7      413.75      399.71      4.82 o 
   5  -8   7       80.72       76.55      2.85 o 
   6  -8   7      232.97      217.94      5.75 o 
   7  -8   7      490.99      463.69      9.25 o 
   8  -8   7     1064.90      992.80     16.34 o 
   9  -8   7      186.01      182.36      5.89 o 
  10  -8   7       42.46       33.35      3.45 o 
  11  -8   7      228.40      213.94      7.01 o 
  12  -8   7        5.68        5.75      2.84 o 
  13  -8   7       43.09       38.60      3.94 o 
 -12  -7   7      133.52      136.04      4.81 o 
 -11  -7   7       26.45       32.18      2.81 o 
 -10  -7   7        5.22        7.92      2.11 o 
  -9  -7   7       68.06       76.53      7.98 o 
  -8  -7   7      254.74      264.18      5.22 o 
  -7  -7   7       92.30      116.01      3.26 o 
  -6  -7   7       35.10       40.09      1.95 o 
  -5  -7   7      344.93      331.55      5.36 o 
  -4  -7   7     1286.76     1309.08     14.88 o 
  -3  -7   7      466.67      451.79      5.14 o 
  -2  -7   7       39.33       42.04      1.42 o 
  -1  -7   7     3955.44     4103.58     35.69 o 
   0  -7   7      683.25      684.29      7.07 o 
   1  -7   7     2812.74     2832.83     25.10 o 
   2  -7   7      852.92      819.12      8.23 o 
   3  -7   7     2010.20     2034.22     21.38 o 
   4  -7   7       49.75       61.82      1.83 o 
   5  -7   7       14.70       17.73      1.70 o 
   6  -7   7        8.37        9.99      1.44 o 
   7  -7   7      291.39      293.69      5.20 o 
   8  -7   7      388.70      388.67      6.55 o 
   9  -7   7      156.23      146.59      5.42 o 
  10  -7   7       71.73       65.53      4.02 o 
  11  -7   7        7.47        6.48      2.52 o 
  12  -7   7       13.97       11.82      4.76 o 
  13  -7   7       68.27       62.57      4.57 o 
 -13  -6   7        2.39        4.60      3.94 o 
 -12  -6   7      285.38      289.90     22.49 o 
 -11  -6   7      298.85      276.86      6.10 o 
 -10  -6   7      627.12      620.28      9.38 o 
  -9  -6   7        5.69        7.85      1.81 o 
  -8  -6   7      183.59      189.59      4.21 o 
  -7  -6   7      126.06      149.00      3.64 o 
  -6  -6   7      218.38      241.20      4.35 o 
  -5  -6   7      196.04      191.82      3.88 o 
  -4  -6   7     3685.11     3921.63     40.06 o 
  -3  -6   7      722.48      707.65      7.31 o 
  -2  -6   7     1406.76     1479.74     18.85 o 
  -1  -6   7      215.57      183.58      2.65 o 
   0  -6   7      131.55      156.26      2.45 o 
   1  -6   7       67.17       43.27      2.11 o 
   2  -6   7       80.67      110.98      2.02 o 
   3  -6   7       12.85        9.21      1.04 o 
   4  -6   7      374.07      344.86      5.33 o 
   5  -6   7      462.72      453.91      6.59 o 
   6  -6   7       99.14      123.56      2.79 o 
   7  -6   7      732.99      729.13     11.03 o 
   8  -6   7     1636.87     1626.65     19.07 o 
   9  -6   7      311.33      310.46      7.00 o 
  10  -6   7       60.13       58.55      2.80 o 
  11  -6   7       24.59       22.28      2.99 o 
  12  -6   7      214.49      213.05      9.52 o 
  13  -6   7        9.44        6.90      5.25 o 
 -13  -5   7      179.81      169.61      6.04 o 
 -12  -5   7       75.90       77.24      5.25 o 
 -11  -5   7      366.77      343.35     11.48 o 
 -10  -5   7        0.13        0.83      1.73 o 
  -9  -5   7      461.45      498.85      7.83 o 
  -8  -5   7      594.61      589.77      8.40 o 
  -7  -5   7      125.07      106.77      2.97 o 
  -6  -5   7        0.70       -0.22      0.95 o 
  -5  -5   7     1757.50     1760.32     19.12 o 
  -4  -5   7     4245.40     4467.70     38.73 o 
  -3  -5   7       18.62       34.13      1.19 o 
  -2  -5   7       10.07        4.35      0.66 o 
  -1  -5   7      520.58      415.22      4.63 o 
   0  -5   7     1641.26     1862.15     16.75 o 
   1  -5   7     1077.80     1262.16     11.78 o 
   2  -5   7     1764.36     1639.17     14.95 o 
   3  -5   7      103.12       85.20      1.61 o 
   4  -5   7       44.38       34.96      1.69 o 
   5  -5   7     1232.71     1185.44     13.91 o 
   6  -5   7    12482.98    12536.07    125.48 o 
   7  -5   7     2237.32     2133.56     20.56 o 
   8  -5   7      235.11      236.56      5.61 o 
   9  -5   7        2.33        1.98      1.65 o 
  10  -5   7      162.86      152.94      4.35 o 
  11  -5   7       27.52       27.71      2.49 o 
  12  -5   7        1.56        3.65      2.60 o 
  13  -5   7       29.33       28.90      6.24 o 
 -14  -4   7        2.92        7.22      3.94 o 
 -13  -4   7      317.21      339.02      8.87 o 
 -12  -4   7        2.14        5.18      2.43 o 
 -11  -4   7       45.42       53.03      5.38 o 
 -10  -4   7     2033.32     1990.70     22.71 o 
  -9  -4   7     2085.03     2071.53     30.53 o 
  -8  -4   7        8.99        5.52      2.39 o 
  -7  -4   7      574.26      537.02      7.45 o 
  -6  -4   7      661.33      693.25      7.54 o 
  -5  -4   7       22.50       32.78      1.20 o 
  -4  -4   7        0.94        3.75      1.37 o 
  -3  -4   7      226.33      193.63      2.91 o 
  -2  -4   7     6131.05     6522.52     55.74 o 
  -1  -4   7       46.37       60.89      1.43 o 
   0  -4   7       65.17       45.10      1.20 o 
   1  -4   7     7218.69     7585.02     64.57 o 
   2  -4   7        2.10        2.20      1.18 o 
   3  -4   7       15.99       21.29      0.95 o 
   4  -4   7       53.72       46.52      1.98 o 
   5  -4   7      287.50      284.56      9.32 o 
   6  -4   7       13.65       19.35      1.73 o 
   7  -4   7        7.65       13.58      1.69 o 
   8  -4   7       29.88       31.57      2.15 o 
   9  -4   7       85.94       86.50      3.30 o 
  10  -4   7        7.25        3.85      2.15 o 
  11  -4   7       93.43       92.27      3.66 o 
  12  -4   7      359.10      346.33      8.99 o 
 -14  -3   7       91.50       92.27      6.90 o 
 -13  -3   7       26.36       22.49      3.02 o 
 -12  -3   7        8.39        7.80      2.43 o 
 -11  -3   7     1049.71     1014.38     16.02 o 
 -10  -3   7        0.33       -0.12      1.73 o 
  -9  -3   7       77.06       49.65      2.33 o 
  -8  -3   7        3.64        5.13      1.36 o 
  -7  -3   7      585.93      602.87      7.96 o 
  -6  -3   7       83.42       87.27      1.86 o 
  -5  -3   7       25.30        8.95      0.87 o 
  -4  -3   7       16.15        8.72      0.76 o 
  -3  -3   7     3357.15     3594.77     27.72 o 
  -2  -3   7     1383.31     1366.25     12.47 o 
  -1  -3   7     1281.21     1307.34     11.96 o 
   0  -3   7     1336.37     1364.60     12.48 o 
   1  -3   7      161.58      173.02      2.40 o 
   2  -3   7     2856.62     2838.84     26.45 o 
   3  -3   7       16.91       15.11      1.19 o 
   4  -3   7        4.63        8.49      1.11 o 
   5  -3   7      303.02      335.84      5.41 o 
   6  -3   7      911.19      873.61     11.15 o 
   7  -3   7     1958.13     1887.04     21.43 o 
   8  -3   7      173.70      176.58      4.39 o 
   9  -3   7        3.81        3.38      1.69 o 
  10  -3   7      438.16      415.97      7.43 o 
  11  -3   7       41.70       44.10      3.77 o 
  12  -3   7       17.86       21.60      3.46 o 
 -14  -2   7       45.02       49.58      5.58 o 
 -13  -2   7      447.68      462.00      9.87 o 
 -12  -2   7       54.27       62.09      3.72 o 
 -11  -2   7      108.68      106.40      4.41 o 
 -10  -2   7      395.40      399.21      8.01 o 
  -9  -2   7        4.66        3.16      1.44 o 
  -8  -2   7       73.67       68.97      3.41 o 
  -7  -2   7      272.04      263.35      3.64 o 
  -6  -2   7     1179.00     1159.06     29.31 o 
  -5  -2   7       27.75       39.81      1.28 o 
  -4  -2   7     4368.65     4548.68     39.33 o 
  -3  -2   7     5591.77     5861.10     50.22 o 
  -2  -2   7     3248.99     3494.59     30.35 o 
  -1  -2   7       35.96       27.93      1.06 o 
   0  -2   7     1446.55     1424.04     12.94 o 
   1  -2   7      472.08      437.05      4.71 o 
   2  -2   7      161.19      159.23      2.25 o 
   3  -2   7      745.47      767.62      9.47 o 
   4  -2   7       45.98       39.73      1.76 o 
   5  -2   7        2.57        1.81      1.11 o 
   6  -2   7      208.42      200.40      4.12 o 
   7  -2   7      608.19      591.40      8.60 o 
   8  -2   7      977.13      943.30     16.59 o 
   9  -2   7      178.65      182.86      4.58 o 
  10  -2   7      882.04      885.88     20.69 o 
  11  -2   7      638.31      606.36     12.53 o 
  12  -2   7      240.75      234.09      7.73 o 
 -15  -1   7       50.89       50.57      5.58 o 
 -14  -1   7      145.88      137.92      5.57 o 
 -13  -1   7        5.28        1.42      2.43 o 
 -12  -1   7      245.70      240.08      6.50 o 
 -11  -1   7      219.95      228.10     10.02 o 
 -10  -1   7      303.47      294.96      7.39 o 
  -9  -1   7       69.77       78.99      2.65 o 
  -8  -1   7       25.60       27.72      1.29 o 
  -7  -1   7       74.25       76.75      1.86 o 
  -6  -1   7      136.08      130.57      3.37 o 
  -5  -1   7      323.78      314.71      3.79 o 
  -4  -1   7     2590.46     2530.63     22.40 o 
  -3  -1   7      692.22      829.58      7.96 o 
  -2  -1   7       74.13       69.89      1.43 o 
  -1  -1   7      182.79      124.45      1.95 o 
   0  -1   7      114.38       66.11      1.46 o 
   1  -1   7     3038.05     3329.87     29.04 o 
   2  -1   7     1488.36     1485.64     16.36 o 
   3  -1   7     1253.46     1327.16     15.03 o 
   4  -1   7       79.35       87.50      4.22 o 
   5  -1   7      781.04      773.90     10.01 o 
   6  -1   7       30.02       33.05      2.00 o 
   7  -1   7      518.31      532.71      8.03 o 
   8  -1   7        3.35        2.42      2.74 o 
   9  -1   7      420.43      431.89      7.42 o 
  10  -1   7        4.93        6.90      2.67 o 
  11  -1   7      103.13      111.87      6.40 o 
  12  -1   7        7.22        7.13      3.94 o 
 -15   0   7       85.96       89.32      6.90 o 
 -14   0   7      349.11      352.34     12.15 o 
 -13   0   7      506.20      478.37      9.87 o 
 -12   0   7      355.22      365.03      8.13 o 
 -11   0   7      176.43      181.11      5.34 o 
 -10   0   7      372.54      380.63      7.66 o 
  -9   0   7      154.75      157.48      5.91 o 
  -8   0   7      280.22      287.39      4.89 o 
  -7   0   7      468.41      490.11      5.61 o 
  -6   0   7      371.68      453.13      5.15 o 
  -5   0   7       32.51       27.81      1.03 o 
  -4   0   7    13320.17    13880.12    136.09 o 
  -3   0   7     6871.44     7126.84     69.36 o 
  -2   0   7     1008.13     1109.73     11.99 o 
  -1   0   7      408.32      504.12      5.25 o 
   0   0   7      769.92      705.09      7.08 o 
   1   0   7      468.30      487.75      5.24 o 
   2   0   7     1252.68     1328.65     14.83 o 
   3   0   7       45.01       34.03      1.64 o 
   4   0   7     1023.83      997.56     12.05 o 
   5   0   7       35.66       46.62      2.32 o 
   6   0   7        3.73       12.05      1.76 o 
   7   0   7      774.75      724.24     10.05 o 
   8   0   7      664.61      655.15      9.53 o 
   9   0   7        8.01        9.19      2.36 o 
  10   0   7        0.31        1.00      2.49 o 
  11   0   7      457.33      454.79     23.15 o 
 -15   1   7        1.84        0.99      3.61 o 
 -14   1   7       16.61       16.09      2.99 o 
 -13   1   7      167.69      170.55      5.69 o 
 -12   1   7      823.41      817.64     13.70 o 
 -11   1   7       77.01       71.47      3.48 o 
 -10   1   7       97.17      106.50      3.83 o 
  -9   1   7     1340.40     1400.52     15.73 o 
  -8   1   7      999.83      925.42     11.05 o 
  -7   1   7       75.47       86.29      2.40 o 
  -6   1   7      445.00      477.52      6.38 o 
  -5   1   7     3164.46     3462.98     34.75 o 
  -4   1   7     5965.18     6256.48     68.40 o 
  -3   1   7      992.60     1201.77     13.01 o 
  -2   1   7     4041.32     4406.37     43.52 o 
  -1   1   7      769.76      699.00      7.01 o 
   0   1   7      335.66      331.59      4.03 o 
   1   1   7     1819.95     1993.89     18.00 o 
   2   1   7       95.59      103.71      2.56 o 
   3   1   7     2065.37     2049.64     22.29 o 
   4   1   7       74.43       72.46      2.45 o 
   5   1   7      370.42      339.62      8.80 o 
   6   1   7     2605.61     2483.63     27.30 o 
   7   1   7      303.46      267.41      8.10 o 
   8   1   7      101.61      103.04      5.58 o 
   9   1   7       49.52       43.77      6.24 o 
  10   1   7      414.26      410.42     10.00 o 
  11   1   7        2.16        2.97      2.98 o 
 -15   2   7        9.41        2.30      3.61 o 
 -14   2   7        1.95        2.44      2.60 o 
 -13   2   7        1.50        0.40      4.76 o 
 -12   2   7       70.96       70.22      3.59 o 
 -11   2   7      205.38      207.46      6.07 o 
 -10   2   7     3314.84     3255.31     33.81 o 
  -9   2   7      908.94      921.11     11.18 o 
  -8   2   7       77.22       99.40      2.76 o 
  -7   2   7       99.75      121.98      3.67 o 
  -6   2   7      311.08      297.54      4.94 o 
  -5   2   7     2806.78     2999.64     30.39 o 
  -4   2   7       71.29       65.36      2.00 o 
  -3   2   7        7.78       32.20      3.02 o 
  -2   2   7       34.13       32.97      1.22 o 
  -1   2   7     1526.45     1595.39     14.68 o 
   0   2   7      142.27      140.53      2.27 o 
   1   2   7     1209.90     1095.42     10.49 o 
   2   2   7       75.47       71.87      1.62 o 
   3   2   7      855.64      905.00     11.11 o 
   4   2   7      257.94      269.47      4.84 o 
   5   2   7      332.86      316.63      5.52 o 
   6   2   7      961.25     1036.56     13.15 o 
   7   2   7      266.45      259.06      6.78 o 
   8   2   7      880.90      887.67     21.34 o 
   9   2   7        6.31        4.97      2.49 o 
  10   2   7       91.42       90.69      5.13 o 
  11   2   7        7.31        3.00      3.15 o 
 -15   3   7        4.49        2.41      2.76 o 
 -14   3   7      160.13      152.02      5.84 o 
 -13   3   7       57.96       60.74      3.83 o 
 -12   3   7      398.67      404.38      8.55 o 
 -11   3   7      959.23      982.87     12.31 o 
 -10   3   7      163.75      151.65      3.69 o 
  -9   3   7     1452.69     1454.83     16.43 o 
  -8   3   7        7.82        6.66      1.23 o 
  -7   3   7      126.66      115.18      2.88 o 
  -6   3   7       80.08       73.67      2.38 o 
  -5   3   7      906.81      833.44      9.92 o 
  -4   3   7      139.82      178.59      3.35 o 
  -3   3   7      100.86      114.26      2.59 o 
  -2   3   7      633.91      594.53      6.27 o 
  -1   3   7      965.31      920.56      9.06 o 
   0   3   7      175.26      156.26      2.56 o 
   1   3   7      100.58       91.04      1.94 o 
   2   3   7     1548.17     1589.60     14.91 o 
   3   3   7      249.29      234.25      4.41 o 
   4   3   7       73.32       73.90      2.69 o 
   5   3   7       32.83       41.27      2.15 o 
   6   3   7     1589.31     1668.21     19.52 o 
   7   3   7      101.71      102.48      4.65 o 
   8   3   7       41.89       44.76      3.55 o 
   9   3   7        3.29        0.39      2.96 o 
  10   3   7      331.07      316.24      9.06 o 
 -15   4   7      178.14      206.21     10.18 o 
 -14   4   7      241.66      236.70      6.92 o 
 -13   4   7       47.93       51.85      3.55 o 
 -12   4   7      139.99      137.71      3.85 o 
 -11   4   7      368.76      364.96      7.63 o 
 -10   4   7      348.46      364.35      5.98 o 
  -9   4   7       51.99       50.43      2.30 o 
  -8   4   7       46.68       50.77      2.26 o 
  -7   4   7       56.60       62.25      2.91 o 
  -6   4   7      971.01      927.53     10.99 o 
  -5   4   7      235.87      244.56      4.22 o 
  -4   4   7      261.14      245.98      4.09 o 
  -3   4   7     3622.30     3536.47     31.10 o 
  -2   4   7        2.27        1.95      0.65 o 
  -1   4   7      112.40      130.00      2.31 o 
   0   4   7     2385.12     2398.91     21.67 o 
   1   4   7     1019.26     1033.61     10.25 o 
   2   4   7       48.91       56.07      1.74 o 
   3   4   7       18.18       12.96      1.49 o 
   4   4   7      213.39      230.56      5.74 o 
   5   4   7       82.01       85.15      3.03 o 
   6   4   7       75.40       80.25      4.10 o 
   7   4   7      153.04      159.29     11.00 o 
   8   4   7      374.87      366.94     13.13 o 
   9   4   7      353.03      357.67      9.38 o 
  10   4   7      135.25      154.42      6.63 o 
 -15   5   7       36.49       44.66      5.91 o 
 -14   5   7        1.46        0.00      3.94 o 
 -13   5   7      596.98      639.99     17.40 o 
 -12   5   7      434.81      443.77      7.24 o 
 -11   5   7      149.67      147.21      3.88 o 
 -10   5   7       31.43       32.82      2.04 o 
  -9   5   7      602.83      633.66      9.42 o 
  -8   5   7       39.71       31.88      1.88 o 
  -7   5   7        1.33        2.79      1.11 o 
  -6   5   7      793.50      807.52      9.91 o 
  -5   5   7     1530.31     1584.63     17.24 o 
  -4   5   7     1190.83     1164.68     13.20 o 
  -3   5   7      811.18      834.44      8.53 o 
  -2   5   7     1979.63     1878.72     17.31 o 
  -1   5   7     1481.58     1497.42     14.18 o 
   0   5   7        1.88        2.34      0.86 o 
   1   5   7     1552.65     1546.57     14.68 o 
   2   5   7     1328.53     1325.13     15.40 o 
   3   5   7      313.09      316.05      5.53 o 
   4   5   7        2.75        8.30      2.53 o 
   5   5   7      725.62      709.01     12.71 o 
   6   5   7      233.50      223.57      6.54 o 
   7   5   7      205.32      218.19      6.86 o 
   8   5   7       14.50       13.20      2.84 o 
   9   5   7      195.81      213.43      7.57 o 
 -15   6   7      139.52      128.06      8.54 o 
 -14   6   7      491.88      521.78     15.76 o 
 -13   6   7      601.59      611.79     11.71 o 
 -12   6   7       28.46       32.68      2.99 o 
 -11   6   7     1121.44     1119.85     17.30 o 
 -10   6   7      191.18      193.38      4.72 o 
  -9   6   7     3734.85     3747.57     38.67 o 
  -8   6   7      179.91      184.87      5.19 o 
  -7   6   7      156.05      160.05      3.43 o 
  -6   6   7      108.30      110.10      4.28 o 
  -5   6   7       25.01       32.84      1.69 o 
  -4   6   7     3342.24     3367.00     34.30 o 
  -3   6   7     2943.75     2947.65     26.42 o 
  -2   6   7      224.15      197.69      3.19 o 
  -1   6   7       39.73       38.26      2.23 o 
   0   6   7       81.42       96.69      2.32 o 
   1   6   7       24.47       29.73      1.46 o 
   2   6   7      707.29      712.36      9.51 o 
   3   6   7        4.01        3.16      1.46 o 
   4   6   7      610.54      613.31     11.45 o 
   5   6   7        9.56        5.68      2.36 o 
   6   6   7       13.78       12.62      2.67 o 
   7   6   7       18.59       19.70      3.15 o 
   8   6   7       46.59       46.39      8.70 o 
   9   6   7        5.47        0.18      2.79 o 
 -15   7   7      284.14      295.53     11.82 o 
 -14   7   7       27.21       26.46      3.23 o 
 -13   7   7        6.84        7.67      2.60 o 
 -12   7   7       54.47       63.98      4.60 o 
 -11   7   7     1041.06      989.78     15.90 o 
 -10   7   7        5.10       15.42      3.45 o 
  -9   7   7      120.85      119.85      4.43 o 
  -8   7   7      106.71      100.43      3.08 o 
  -7   7   7     1090.68     1132.54     17.96 o 
  -6   7   7     3892.97     3741.34     38.15 o 
  -5   7   7       16.46       10.99      1.58 o 
  -4   7   7     2026.81     2013.22     21.54 o 
  -3   7   7      752.21      687.48      7.54 o 
  -2   7   7     2112.24     2088.98     19.40 o 
  -1   7   7        6.81        5.40      1.06 o 
   0   7   7      391.26      403.80      5.23 o 
   1   7   7     1668.83     1614.32     15.58 o 
   2   7   7      765.09      768.78     10.27 o 
   3   7   7     1866.65     1850.85     21.17 o 
   4   7   7      106.89      112.44      4.81 o 
   5   7   7       11.86       12.87      3.61 o 
   6   7   7       94.86       87.24      4.65 o 
   7   7   7        0.25        0.00      2.67 o 
   8   7   7        1.60        5.15      3.28 o 
 -15   8   7       93.08       73.88      6.57 o 
 -14   8   7       61.75       69.85      4.25 o 
 -13   8   7        3.64        4.51      2.52 o 
 -12   8   7       10.94       18.21      3.28 o 
 -11   8   7      692.28      679.49     17.08 o 
 -10   8   7     1217.73     1136.66     19.87 o 
  -9   8   7        0.95        1.48      1.86 o 
  -8   8   7     1580.18     1459.80     20.89 o 
  -7   8   7      102.80      103.00      4.18 o 
  -6   8   7     2123.10     1922.79     25.99 o 
  -5   8   7       22.26       16.32      1.49 o 
  -4   8   7       19.45       20.17      1.49 o 
  -3   8   7      127.84      110.64      3.49 o 
  -2   8   7        5.10        9.97      1.18 o 
  -1   8   7       20.18       25.52      1.46 o 
   0   8   7      319.60      309.38      4.49 o 
   1   8   7       88.87       89.36      2.52 o 
   2   8   7      270.11      257.18      5.59 o 
   3   8   7     1075.63     1125.43     17.81 o 
   4   8   7     1395.55     1376.97     21.40 o 
   5   8   7      335.46      349.66      8.74 o 
   6   8   7      251.19      268.18     22.66 o 
   7   8   7      364.18      365.38     10.84 o 
 -15   9   7      128.57      138.03      5.92 o 
 -14   9   7      299.00      296.43      8.12 o 
 -13   9   7      373.02      363.48      9.03 o 
 -12   9   7      344.38      344.17     16.58 o 
 -11   9   7       22.78       38.39      6.90 o 
 -10   9   7      262.98      251.78      7.88 o 
  -9   9   7      629.91      673.20     11.96 o 
  -8   9   7       61.68       91.31      5.58 o 
  -7   9   7       52.59       43.19      3.02 o 
  -6   9   7      231.58      214.68      5.69 o 
  -5   9   7       20.28       22.62      2.20 o 
  -4   9   7        2.68        6.16      1.81 o 
  -3   9   7       61.98       52.78      2.42 o 
  -2   9   7      555.35      577.90      6.88 o 
  -1   9   7      141.39      137.70      2.94 o 
   0   9   7       37.72       43.87      3.32 o 
   1   9   7      777.57      790.89      8.92 o 
   2   9   7     1139.83     1128.85     24.13 o 
   3   9   7      434.97      468.58      9.91 o 
   4   9   7       31.94       24.17      3.08 o 
   5   9   7      131.53      141.10      5.68 o 
   6   9   7       61.68       65.07      4.76 o 
   7   9   7       41.01       39.41      5.58 o 
 -14  10   7      252.28      263.07      7.66 o 
 -13  10   7      112.65      105.24      5.11 o 
 -12  10   7       98.30      100.32      4.88 o 
 -11  10   7       77.45       88.82      4.41 o 
 -10  10   7       86.82       95.83      4.52 o 
  -9  10   7       43.20       37.84      3.61 o 
  -8  10   7      280.95      309.74      7.31 o 
  -7  10   7      834.82      838.80     13.81 o 
  -6  10   7      870.46      814.50     13.34 o 
  -5  10   7     1253.90     1075.32     16.36 o 
  -4  10   7       39.95       52.92      3.02 o 
  -3  10   7      102.72      116.25      4.27 o 
  -2  10   7        3.41        6.16      1.81 o 
  -1  10   7      817.38      800.27     10.59 o 
   0  10   7     1130.57     1122.56     11.91 o 
   1  10   7      291.96      297.02      5.42 o 
   2  10   7        1.54       -1.53      2.05 o 
   3  10   7      326.68      323.91      8.04 o 
   4  10   7      399.48      419.07      9.77 o 
   5  10   7      155.15      171.08      6.63 o 
   6  10   7        6.77        9.31      3.03 o 
 -14  11   7       48.81       52.46      3.95 o 
 -13  11   7      770.86      779.87     20.36 o 
 -12  11   7      120.18      124.15      5.75 o 
 -11  11   7       40.73       43.22      3.45 o 
 -10  11   7       12.77       13.30      3.28 o 
  -9  11   7      650.36      663.14     12.19 o 
  -8  11   7      868.04      853.49     14.39 o 
  -7  11   7      280.13      288.52      6.95 o 
  -6  11   7       84.52       72.67      3.59 o 
  -5  11   7     1943.33     1897.87     26.33 o 
  -4  11   7       38.47       38.03      4.43 o 
  -3  11   7       19.21       18.86      2.29 o 
  -2  11   7      323.75      309.85      6.95 o 
  -1  11   7      867.16      886.82     11.65 o 
   0  11   7       22.68       23.58      4.10 o 
   1  11   7      452.61      473.18     14.78 o 
   2  11   7       39.43       47.94      5.91 o 
   3  11   7       59.61       65.21      4.01 o 
   4  11   7       57.86       55.02      3.94 o 
   5  11   7      124.08      138.16      6.73 o 
 -13  12   7      358.00      375.20      9.29 o 
 -12  12   7      197.24      200.91      6.61 o 
 -11  12   7       31.66       33.42      4.27 o 
 -10  12   7       55.77       55.66      3.83 o 
  -9  12   7      348.29      329.41     10.18 o 
  -8  12   7       56.28       53.85      3.48 o 
  -7  12   7      505.75      468.99      9.74 o 
  -6  12   7       52.01       55.11      3.48 o 
  -5  12   7       57.50       63.98      3.59 o 
  -4  12   7       71.79       84.43      6.57 o 
  -3  12   7      205.21      211.34      5.79 o 
  -2  12   7        3.64        0.99      1.81 o 
  -1  12   7       95.71      105.52      4.39 o 
   0  12   7      131.43      143.50      6.57 o 
   1  12   7      272.47      275.83     11.49 o 
   2  12   7        0.85        0.66      4.60 o 
   3  12   7        9.82       14.45      5.25 o 
   4  12   7       69.37       65.02      7.55 o 
 -13  13   7      120.91      127.70      5.80 o 
 -12  13   7       34.08       36.30      3.59 o 
 -11  13   7       63.20       66.81      5.58 o 
 -10  13   7       91.40       99.88      5.58 o 
  -9  13   7      129.23      139.85      5.45 o 
  -8  13   7      436.27      450.45     13.96 o 
  -7  13   7       50.00       55.45      3.94 o 
  -6  13   7      701.99      739.04     13.10 o 
  -5  13   7      161.92      167.05      7.39 o 
  -4  13   7      162.48      154.43      5.22 o 
  -3  13   7      210.71      213.02      6.02 o 
  -2  13   7      669.38      652.93     11.71 o 
  -1  13   7       51.20       46.30      4.27 o 
   0  13   7       75.65       90.30      5.91 o 
   2  13   7       30.34       32.18      5.91 o 
   3  13   7       25.29       34.15      6.24 o 
 -12  14   7       85.18       83.21      4.76 o 
 -11  14   7        4.55        3.78      2.79 o 
 -10  14   7       99.69      101.87      4.99 o 
  -9  14   7        4.71        4.16      2.43 o 
  -8  14   7      492.23      501.21     18.72 o 
  -7  14   7     1203.60     1209.51     19.15 o 
  -6  14   7       71.04       74.47      4.16 o 
  -5  14   7      358.18      350.73     13.13 o 
  -4  14   7       20.31       16.93      2.66 o 
  -3  14   7      100.42       84.66      4.39 o 
  -2  14   7      128.60      119.53      6.57 o 
  -1  14   7       65.40       71.58      5.25 o 
 -11  15   7      208.73      221.59      7.08 o 
 -10  15   7      392.60      401.14      9.63 o 
  -9  15   7      365.32      390.47      9.40 o 
  -8  15   7      109.98      112.75      5.22 o 
  -7  15   7      163.04      181.15      6.27 o 
  -6  15   7      719.44      744.35     14.28 o 
  -5  15   7       32.21       23.87      3.08 o 
  -4  15   7       54.29       54.05      3.69 o 
  -3  15   7        3.40        0.33      2.96 o 
  -2  15   7      186.04      203.92      8.54 o 
  -1  15   7      152.04      148.42      7.22 o 
  -9  16   7       56.43       49.59      4.06 o 
  -8  16   7      221.90      235.45      7.42 o 
  -7  16   7      116.29      113.45      5.33 o 
  -6  16   7       98.98      113.20      5.33 o 
  -5  16   7      345.19      378.98     11.82 o 
  -4  16   7        4.42        6.24      3.61 o 
  -3  16   7       80.19       83.08      6.24 o 
   1 -19   8      120.65      122.65     12.97 o 
   2 -19   8      215.96      232.21      7.42 o 
   3 -19   8      198.30      207.26      6.78 o 
   4 -19   8      338.57      362.08     17.08 o 
   5 -19   8      349.25      339.20     11.16 o 
  -2 -18   8      782.12      816.32     23.97 o 
  -1 -18   8      218.67      229.47      7.26 o 
   0 -18   8       71.29       73.76      4.60 o 
   1 -18   8      107.64      105.74      5.21 o 
   2 -18   8       70.56       72.39      6.07 o 
   3 -18   8       31.02       36.00      5.09 o 
   4 -18   8        2.14        0.92      2.19 o 
   5 -18   8      462.55      493.89     10.41 o 
   6 -18   8      128.53      119.10      5.56 o 
   7 -18   8       45.24       48.69      4.10 o 
  -3 -17   8        5.29        0.60      2.43 o 
  -2 -17   8        7.10        7.09      2.67 o 
  -1 -17   8        7.69        3.46      3.78 o 
   0 -17   8      117.73      104.84      4.97 o 
   1 -17   8       14.66       10.51      2.60 o 
   2 -17   8      199.02      190.38      6.23 o 
   3 -17   8      535.92      553.71     11.03 o 
   4 -17   8      237.23      229.64      6.63 o 
   5 -17   8      218.72      236.43      5.48 o 
   6 -17   8       32.74       26.26      3.46 o 
   7 -17   8       75.05       81.44      4.86 o 
   8 -17   8      183.54      190.61      8.70 o 
   9 -17   8      159.83      163.39      6.69 o 
  -5 -16   8       33.73       31.02      3.46 o 
  -4 -16   8        1.97        1.57      2.60 o 
  -3 -16   8        2.48        6.88      2.49 o 
  -2 -16   8       82.03       63.95      3.87 o 
  -1 -16   8       78.95       79.66      4.34 o 
   0 -16   8        3.09       -1.20      2.05 o 
   1 -16   8      132.10      149.87      6.40 o 
   2 -16   8      303.27      301.83      7.65 o 
   3 -16   8      488.68      505.31     11.66 o 
   4 -16   8        0.11        1.46      1.62 o 
   5 -16   8       99.49       93.29      3.51 o 
   6 -16   8        2.41        2.54      2.52 o 
   7 -16   8        2.57        0.00      2.32 o 
   8 -16   8       28.67       33.61      3.69 o 
   9 -16   8       31.56       27.71      3.69 o 
  10 -16   8       64.47       71.55      4.86 o 
  -6 -15   8      231.27      230.42      7.33 o 
  -5 -15   8      267.55      271.61      7.65 o 
  -4 -15   8      122.18      128.39      5.44 o 
  -3 -15   8      165.40      159.55      8.87 o 
  -2 -15   8       23.63       29.04      3.28 o 
  -1 -15   8      654.48      657.39     12.29 o 
   0 -15   8       74.53       76.25      4.60 o 
   1 -15   8      241.84      236.97      6.47 o 
   2 -15   8       19.69       23.69      2.60 o 
   3 -15   8      865.60      850.74     12.60 o 
   4 -15   8      607.48      598.08      9.02 o 
   5 -15   8        2.03        3.48      1.62 o 
   6 -15   8       72.11       79.51      4.49 o 
   7 -15   8      202.54      198.04      6.59 o 
   8 -15   8      468.38      470.02     10.78 o 
   9 -15   8      490.25      521.20     11.81 o 
  10 -15   8       15.19       13.42      3.23 o 
  -7 -14   8       40.61       37.17      3.63 o 
  -6 -14   8      571.92      558.38     11.64 o 
  -5 -14   8      300.87      307.75     19.37 o 
  -4 -14   8      504.99      517.46     11.99 o 
  -3 -14   8       43.48       37.64      4.10 o 
  -2 -14   8      394.26      385.48      8.51 o 
  -1 -14   8      405.11      397.30      8.59 o 
   0 -14   8      613.37      611.84     17.73 o 
   1 -14   8      299.75      300.58      5.94 o 
   2 -14   8     1079.37     1087.34     13.58 o 
   3 -14   8      179.60      179.10      4.26 o 
   4 -14   8      359.21      349.32      6.25 o 
   5 -14   8      929.79      965.20     12.60 o 
   6 -14   8       80.05       81.54      4.39 o 
   7 -14   8        0.73        1.50      2.96 o 
   8 -14   8        6.71        5.40      2.52 o 
   9 -14   8      440.78      444.87     18.72 o 
  10 -14   8      260.08      270.94      8.32 o 
  11 -14   8       60.97       66.94      4.86 o 
  -8 -13   8       25.02       24.10      2.54 o 
  -7 -13   8      626.97      621.56     12.29 o 
  -6 -13   8      287.88      288.73      7.71 o 
  -5 -13   8       76.05       71.45      9.03 o 
  -4 -13   8      953.18      933.91     15.66 o 
  -3 -13   8      400.24      385.07      8.51 o 
  -2 -13   8      439.65      434.63      8.98 o 
  -1 -13   8      944.93      902.08     14.63 o 
   0 -13   8        4.49        4.23      1.88 o 
   1 -13   8       53.31       46.70      3.61 o 
   2 -13   8      639.88      582.53      8.33 o 
   3 -13   8      491.55      431.53      6.87 o 
   4 -13   8     1106.85     1088.45     15.98 o 
   5 -13   8        0.93        1.73      1.39 o 
   6 -13   8        0.74       -0.52      1.88 o 
   7 -13   8      326.37      346.19      8.55 o 
   8 -13   8      294.89      299.06      7.99 o 
   9 -13   8      250.89      236.31      7.29 o 
  10 -13   8       34.55       29.33      3.55 o 
  11 -13   8       59.98       55.14      4.49 o 
  -9 -12   8      252.65      244.31      9.29 o 
  -8 -12   8       28.02       24.07      2.50 o 
  -7 -12   8      100.22      105.64      5.32 o 
  -6 -12   8      217.60      215.47      5.20 o 
  -5 -12   8        2.75        3.28      1.65 o 
  -4 -12   8      696.45      670.32      9.53 o 
  -3 -12   8     1398.95     1458.06     21.46 o 
  -2 -12   8      347.18      352.40      7.71 o 
  -1 -12   8      252.05      257.16      6.31 o 
   0 -12   8     1509.17     1475.73     17.61 o 
   1 -12   8       53.09       68.44      2.57 o 
   2 -12   8     1211.57     1077.18     13.12 o 
   3 -12   8      654.15      673.68     10.65 o 
   4 -12   8       55.33       71.46      2.79 o 
   5 -12   8      104.57      128.13      4.86 o 
   6 -12   8       40.02       51.15      3.31 o 
   7 -12   8       93.82       95.38      5.91 o 
   8 -12   8      309.31      298.61      8.87 o 
   9 -12   8      677.43      637.83     12.85 o 
  10 -12   8      131.99      132.06      5.66 o 
  11 -12   8        3.64        4.93      2.99 o 
  12 -12   8      131.70      132.68      6.36 o 
 -10 -11   8       40.13       45.44      3.15 o 
  -9 -11   8       45.38       48.12      3.04 o 
  -8 -11   8     1120.88     1124.91     14.84 o 
  -7 -11   8     1007.71      975.29     13.03 o 
  -6 -11   8       19.27       14.21      1.92 o 
  -5 -11   8       26.24       21.55      2.00 o 
  -4 -11   8      485.86      524.80      7.86 o 
  -3 -11   8        6.97        9.73      1.53 o 
  -2 -11   8      876.04      874.48     11.06 o 
  -1 -11   8       57.34       49.06      2.84 o 
   0 -11   8      312.96      293.20      4.96 o 
   1 -11   8     1206.97     1191.22     14.03 o 
   2 -11   8      515.43      540.90      7.59 o 
   3 -11   8      514.64      519.63      8.79 o 
   4 -11   8      480.14      452.62      6.84 o 
   5 -11   8      215.54      198.81      5.66 o 
   6 -11   8      464.87      440.22      9.25 o 
   7 -11   8     1116.16     1085.16     23.48 o 
   8 -11   8        5.37        4.76      2.29 o 
   9 -11   8        2.99       -2.29      2.29 o 
  10 -11   8       29.11       40.91      3.55 o 
  11 -11   8      182.07      157.56     10.34 o 
  12 -11   8       13.52       16.53      3.31 o 
 -10 -10   8       51.33       57.99      5.08 o 
  -9 -10   8       35.05       40.04      2.76 o 
  -8 -10   8       66.88       64.33      3.07 o 
  -7 -10   8        3.77        3.03      2.11 o 
  -6 -10   8       18.46       20.72      2.00 o 
  -5 -10   8       31.45       31.45      2.07 o 
  -4 -10   8      523.93      511.05      7.60 o 
  -3 -10   8       35.27       35.46      2.00 o 
  -2 -10   8      107.78      114.85      3.11 o 
  -1 -10   8     1534.59     1549.39     14.89 o 
   0 -10   8     1589.46     1576.61     15.02 o 
   1 -10   8     1406.60     1382.09     15.67 o 
   2 -10   8     1426.06     1336.96     15.21 o 
   3 -10   8      447.47      456.37      9.51 o 
   4 -10   8      540.28      472.91      6.90 o 
   5 -10   8     1008.92      906.12     14.84 o 
   6 -10   8      952.39      868.58     14.71 o 
   7 -10   8      350.94      330.13      7.99 o 
   8 -10   8      225.81      208.81      6.36 o 
   9 -10   8      313.14      311.60      8.09 o 
  10 -10   8        7.04        7.53      2.96 o 
  11 -10   8       86.46       84.63      6.57 o 
  12 -10   8      113.88      108.12      6.73 o 
 -11  -9   8       87.97       84.79      4.00 o 
 -10  -9   8      183.38      193.20      5.29 o 
  -9  -9   8      333.87      343.17      6.67 o 
  -8  -9   8       53.44       55.15      2.81 o 
  -7  -9   8      738.02      765.61     10.59 o 
  -6  -9   8       82.40       95.35      3.18 o 
  -5  -9   8      254.60      232.84      4.60 o 
  -4  -9   8     1211.57     1150.97     15.93 o 
  -3  -9   8     1928.42     1990.34     21.74 o 
  -2  -9   8      898.44      897.53     10.94 o 
  -1  -9   8     3009.36     2946.96     46.78 o 
   0  -9   8     4195.21     4191.50     36.78 o 
   1  -9   8      197.47      190.40      3.03 o 
   2  -9   8      186.00      183.72      3.04 o 
   3  -9   8     1146.68     1168.03     11.53 o 
   4  -9   8      244.60      243.75      4.28 o 
   5  -9   8       41.09       36.85      2.66 o 
   6  -9   8       47.97       60.28      3.48 o 
   7  -9   8      370.54      362.64      8.22 o 
   8  -9   8       29.65       31.55      3.78 o 
   9  -9   8       74.48       76.63      4.39 o 
  10  -9   8      249.27      243.22      7.25 o 
  11  -9   8      168.43      167.75      6.45 o 
  12  -9   8       14.23       13.46      3.15 o 
 -12  -8   8      524.43      541.10     13.96 o 
 -11  -8   8       90.26       84.82      4.64 o 
 -10  -8   8       14.44       13.40      2.38 o 
  -9  -8   8      187.77      200.45      4.93 o 
  -8  -8   8      671.22      670.45     13.80 o 
  -7  -8   8      117.44      115.13      3.47 o 
  -6  -8   8     2226.45     2219.65     24.34 o 
  -5  -8   8       36.99       40.74      2.09 o 
  -4  -8   8       60.80       58.19      2.26 o 
  -3  -8   8       14.02       13.26      1.30 o 
  -2  -8   8     1139.00     1121.48     11.00 o 
  -1  -8   8      418.19      424.09      4.99 o 
   0  -8   8       11.39        8.52      0.94 o 
   1  -8   8      382.70      392.79      4.76 o 
   2  -8   8     2046.47     2062.72     18.85 o 
   3  -8   8      195.41      196.11      3.04 o 
   4  -8   8        6.91        1.11      0.96 o 
   5  -8   8      932.68     1012.84     12.44 o 
   6  -8   8      112.56      122.50      4.49 o 
   7  -8   8        0.85        1.31      1.73 o 
   8  -8   8       43.20       42.93      3.23 o 
   9  -8   8       84.95       83.56      4.25 o 
  10  -8   8      208.36      214.50      6.92 o 
  11  -8   8       64.73       73.26      4.57 o 
  12  -8   8      280.50      288.61     15.27 o 
 -12  -7   8       12.21       17.98      3.94 o 
 -11  -7   8      108.97       98.87      4.64 o 
 -10  -7   8      349.87      349.54      6.81 o 
  -9  -7   8       35.53       35.52      2.51 o 
  -8  -7   8        3.14        2.67      1.62 o 
  -7  -7   8       14.35       10.93      1.57 o 
  -6  -7   8      165.44      185.09      4.02 o 
  -5  -7   8     1983.58     2113.91     30.23 o 
  -4  -7   8      509.24      483.20      6.75 o 
  -3  -7   8     1562.12     1555.09     17.96 o 
  -2  -7   8      591.41      600.81      6.50 o 
  -1  -7   8      469.40      460.48      5.24 o 
   0  -7   8      573.18      526.88      5.77 o 
   1  -7   8       17.30       21.07      1.09 o 
   2  -7   8      121.05       98.01      3.03 o 
   3  -7   8      449.61      472.96      5.46 o 
   4  -7   8      329.47      319.19      5.20 o 
   5  -7   8      181.01      173.00      3.71 o 
   6  -7   8       73.01       70.57      2.60 o 
   7  -7   8      353.75      348.50      5.97 o 
   8  -7   8     2303.29     2303.90     25.90 o 
   9  -7   8        9.76       11.55      2.52 o 
  10  -7   8        4.49        4.65      2.60 o 
  11  -7   8       53.31       51.31      4.10 o 
  12  -7   8       10.02        9.56      3.08 o 
 -13  -6   8       56.58       63.49      4.29 o 
 -12  -6   8      231.98      253.83     10.18 o 
 -11  -6   8      211.28      199.53      6.27 o 
 -10  -6   8       13.85       12.99      2.13 o 
  -9  -6   8       70.68       84.41      3.32 o 
  -8  -6   8      200.28      192.33      4.36 o 
  -7  -6   8      327.83      383.49      6.18 o 
  -6  -6   8       54.37       49.87      2.27 o 
  -5  -6   8       16.67       14.51      1.25 o 
  -4  -6   8      190.35      204.86      3.65 o 
  -3  -6   8     4140.31     4403.14     38.36 o 
  -2  -6   8      136.74       92.46      2.04 o 
  -1  -6   8     2404.03     2572.68     22.95 o 
   0  -6   8      211.12      232.48      4.41 o 
   1  -6   8      113.35       95.37      2.37 o 
   2  -6   8      687.90      650.62      8.15 o 
   3  -6   8      544.66      545.39      5.96 o 
   4  -6   8        4.72        3.43      1.06 o 
   5  -6   8       53.13       67.93      2.60 o 
   6  -6   8      110.23      118.19      3.41 o 
   7  -6   8       92.96       98.39      4.92 o 
   8  -6   8     1354.49     1310.10     19.02 o 
   9  -6   8      782.52      752.90     10.85 o 
  10  -6   8        4.13        6.45      1.85 o 
  11  -6   8      121.08      119.60      5.44 o 
  12  -6   8      240.37      241.02      7.80 o 
 -13  -5   8       80.90       86.20      4.76 o 
 -12  -5   8        0.76        1.17      2.43 o 
 -11  -5   8       16.79       22.33      3.02 o 
 -10  -5   8       18.85       18.69      3.78 o 
  -9  -5   8      249.38      288.27      5.56 o 
  -8  -5   8      545.09      514.34      7.64 o 
  -7  -5   8      360.20      305.90      5.31 o 
  -6  -5   8       47.68       52.83      3.11 o 
  -5  -5   8     2020.82     2069.38     22.08 o 
  -4  -5   8      519.23      529.76      5.76 o 
  -3  -5   8     2620.28     2718.49     29.97 o 
  -2  -5   8      276.54      277.11      3.60 o 
  -1  -5   8       78.96      110.47      2.00 o 
   0  -5   8     1323.63     1255.19     11.79 o 
   1  -5   8      337.68      330.35      4.08 o 
   2  -5   8      362.53      413.07      4.81 o 
   3  -5   8      111.22      109.56      3.92 o 
   4  -5   8      578.35      544.38      7.50 o 
   5  -5   8      286.09      272.04      4.88 o 
   6  -5   8     2409.30     2328.82     25.66 o 
   7  -5   8      887.66      904.92     16.16 o 
   8  -5   8       75.39       60.86      4.36 o 
   9  -5   8      389.41      365.46      6.68 o 
  10  -5   8       61.86       63.40      3.63 o 
  11  -5   8      322.23      331.71      6.80 o 
  12  -5   8        3.01        7.88      5.25 o 
 -14  -4   8       32.43       33.60      4.43 o 
 -13  -4   8      177.89      187.42      6.27 o 
 -12  -4   8       35.83       38.05      3.36 o 
 -11  -4   8      131.75      135.62      5.11 o 
 -10  -4   8      363.47      357.76      7.89 o 
  -9  -4   8     2296.75     2207.49     26.29 o 
  -8  -4   8      147.72      164.52      3.85 o 
  -7  -4   8      361.85      341.63      5.43 o 
  -6  -4   8     1709.28     1798.93     19.57 o 
  -5  -4   8     2351.18     2443.75     21.98 o 
  -4  -4   8      400.07      428.87      4.91 o 
  -3  -4   8      451.87      380.48      4.42 o 
  -2  -4   8      328.47      333.00      4.92 o 
  -1  -4   8      346.78      342.07      4.05 o 
   0  -4   8     1782.61     2062.78     18.55 o 
   1  -4   8     2953.98     3018.53     26.57 o 
   2  -4   8      314.27      310.45      3.80 o 
   3  -4   8       76.64       76.58      2.45 o 
   4  -4   8     1781.99     1717.71     19.12 o 
   5  -4   8     4270.96     4213.16     46.54 o 
   6  -4   8     2093.83     1910.40     21.50 o 
   7  -4   8     1083.47     1010.55     12.84 o 
   8  -4   8     1521.51     1491.28     17.94 o 
   9  -4   8      372.39      353.83      7.63 o 
  10  -4   8      359.61      352.64      6.93 o 
  11  -4   8       83.93       69.69      3.46 o 
  12  -4   8        5.39        0.71      2.84 o 
 -14  -3   8       98.30      104.62      5.34 o 
 -13  -3   8       23.45       22.41      3.13 o 
 -12  -3   8      195.51      186.79      7.22 o 
 -11  -3   8     1228.18     1186.10     18.11 o 
 -10  -3   8      211.22      223.53      5.92 o 
  -9  -3   8        6.73        1.40      1.73 o 
  -8  -3   8      231.33      261.87      4.91 o 
  -7  -3   8       82.22       90.09      2.70 o 
  -6  -3   8      272.70      289.17      3.83 o 
  -5  -3   8     1131.66     1159.90     11.16 o 
  -4  -3   8      407.52      412.72      4.71 o 
  -3  -3   8     2004.94     1992.73     17.97 o 
  -2  -3   8       66.66       67.45      1.50 o 
  -1  -3   8     3002.71     3212.09     28.12 o 
   0  -3   8     5171.73     5315.06     45.77 o 
   1  -3   8      743.71      763.04      7.63 o 
   2  -3   8      647.74      588.86      6.21 o 
   3  -3   8     1136.70     1073.06     12.63 o 
   4  -3   8        2.05        4.95      1.55 o 
   5  -3   8     1439.29     1403.21     16.40 o 
   6  -3   8       24.60       22.01      1.81 o 
   7  -3   8       47.95       50.95      2.50 o 
   8  -3   8      551.11      545.28      9.98 o 
   9  -3   8      145.81      125.89      4.03 o 
  10  -3   8       55.51       61.52      7.77 o 
  11  -3   8      199.04      185.43      6.71 o 
  12  -3   8        4.49       10.32      3.22 o 
 -14  -2   8        9.23        7.39      5.42 o 
 -13  -2   8       47.71       53.31      3.83 o 
 -12  -2   8      317.26      320.37      7.78 o 
 -11  -2   8        2.50        3.87      2.20 o 
 -10  -2   8      147.60      148.61      7.72 o 
  -9  -2   8      103.17      118.64      8.21 o 
  -8  -2   8       24.90       26.85      2.20 o 
  -7  -2   8       68.41       73.65      2.46 o 
  -6  -2   8      897.94      867.94     10.09 o 
  -5  -2   8       39.80       50.20      1.53 o 
  -4  -2   8        0.02        3.16      0.71 o 
  -3  -2   8      947.68     1118.44     10.54 o 
  -2  -2   8      107.32       60.11      1.43 o 
  -1  -2   8      167.36      165.90      2.45 o 
   0  -2   8      798.89      722.06      7.23 o 
   1  -2   8     1463.20     1466.75     13.57 o 
   2  -2   8     1544.98     1535.85     17.11 o 
   3  -2   8        3.40        8.64      1.57 o 
   4  -2   8       45.53       42.74      1.95 o 
   5  -2   8       37.88       36.09      2.86 o 
   6  -2   8      241.25      251.14      5.17 o 
   7  -2   8       22.14       22.34      1.88 o 
   8  -2   8       37.20       32.57      2.38 o 
   9  -2   8       77.94       69.54      2.70 o 
  10  -2   8        3.79        3.28      2.36 o 
  11  -2   8        8.75       12.65      2.98 o 
  12  -2   8      371.54      391.15     10.17 o 
 -14  -1   8        1.27        2.06      2.66 o 
 -13  -1   8      163.04      155.34      9.36 o 
 -12  -1   8      708.20      686.33     12.31 o 
 -11  -1   8     1621.90     1547.54     25.94 o 
 -10  -1   8        0.76        0.38      1.97 o 
  -9  -1   8      943.76      965.34     14.74 o 
  -8  -1   8       15.24       18.65      1.39 o 
  -7  -1   8      113.38      109.46      2.75 o 
  -6  -1   8        2.68        1.58      0.91 o 
  -5  -1   8      178.92      171.25      2.57 o 
  -4  -1   8     3744.67     3817.85     40.05 o 
  -3  -1   8      265.69      278.34      3.37 o 
  -2  -1   8        7.58        9.72      0.76 o 
  -1  -1   8     2137.69     2239.25     19.96 o 
   0  -1   8     8556.70     8958.74     91.19 o 
   1  -1   8        0.40        1.66      0.65 o 
   2  -1   8        4.47        2.52      0.95 o 
   3  -1   8       85.83       87.74      3.00 o 
   4  -1   8      194.46      206.28      4.10 o 
   5  -1   8      302.54      294.06      7.16 o 
   6  -1   8      104.26       99.73      3.26 o 
   7  -1   8     1302.77     1295.19     17.75 o 
   8  -1   8      350.64      352.99      8.04 o 
   9  -1   8      578.05      576.95      9.19 o 
  10  -1   8      281.77      293.57      8.12 o 
  11  -1   8       24.05       28.23      3.70 o 
 -15   0   8       11.21        5.91      3.08 o 
 -14   0   8        2.54       -1.58      2.52 o 
 -13   0   8       18.24       18.87      2.90 o 
 -12   0   8      115.06      115.66      5.75 o 
 -11   0   8        0.13        0.93      1.96 o 
 -10   0   8      253.10      257.68      6.15 o 
  -9   0   8       36.19       31.18      2.43 o 
  -8   0   8      378.68      347.84      5.36 o 
  -7   0   8      693.69      755.69      9.29 o 
  -6   0   8     2266.05     2355.29     24.45 o 
  -5   0   8       10.77       24.44      1.33 o 
  -4   0   8      570.93      584.37      7.33 o 
  -3   0   8     2778.55     2968.42     29.94 o 
  -2   0   8     4151.06     4215.01     36.58 o 
  -1   0   8        2.04       15.05      0.83 o 
   0   0   8     4370.19     4555.24     39.50 o 
   1   0   8     1339.00     1367.83     12.79 o 
   2   0   8      311.65      296.50      4.74 o 
   3   0   8        5.66        3.94      1.14 o 
   4   0   8       38.04       33.61      1.95 o 
   5   0   8        3.95        4.66      1.44 o 
   6   0   8      344.21      369.66      8.26 o 
   7   0   8      352.11      338.77      6.26 o 
   8   0   8      177.32      178.84      4.62 o 
   9   0   8      472.90      469.04     10.47 o 
  10   0   8      208.26      216.51      7.18 o 
  11   0   8      271.12      293.70      8.68 o 
 -15   1   8        2.78       -0.01      2.76 o 
 -14   1   8      329.09      337.11      9.52 o 
 -13   1   8       82.18       71.79      4.18 o 
 -12   1   8      312.59      317.92     11.16 o 
 -11   1   8      683.77      703.54     12.07 o 
 -10   1   8      994.04      962.36     14.86 o 
  -9   1   8       77.03       83.69      2.75 o 
  -8   1   8     4056.49     4022.71     40.69 o 
  -7   1   8      124.43      144.80      3.21 o 
  -6   1   8      271.34      292.40      4.67 o 
  -5   1   8     2062.32     2250.78     23.44 o 
  -4   1   8     3382.98     3564.17     35.82 o 
  -3   1   8      143.91      185.32      3.35 o 
  -2   1   8      285.46      329.13      3.97 o 
  -1   1   8     1444.35     1504.43     13.94 o 
   0   1   8     1274.48     1233.55     11.71 o 
   1   1   8     1372.60     1446.79     13.57 o 
   2   1   8       70.07       59.16      2.72 o 
   3   1   8        5.06        9.42      1.80 o 
   4   1   8     1813.73     1873.19     21.01 o 
   5   1   8     2122.78     2063.77     23.21 o 
   6   1   8      552.71      514.84      7.97 o 
   7   1   8      666.32      646.35      9.53 o 
   8   1   8       38.82       34.45      3.39 o 
   9   1   8      387.89      373.48      9.30 o 
  10   1   8      377.88      398.96     10.09 o 
  11   1   8      327.38      351.70      9.77 o 
 -15   2   8        0.89       -0.18      3.94 o 
 -14   2   8       57.29       62.33      4.16 o 
 -13   2   8      324.82      327.74      9.69 o 
 -12   2   8      106.12       93.01      4.16 o 
 -11   2   8      153.31      155.45      5.09 o 
 -10   2   8     1856.50     1844.67     20.41 o 
  -9   2   8      677.11      656.34      8.99 o 
  -8   2   8      523.24      518.16      7.27 o 
  -7   2   8      426.29      430.61     20.03 o 
  -6   2   8     1154.97     1201.60     13.65 o 
  -5   2   8     4678.73     4797.15     47.76 o 
  -4   2   8      443.95      491.34      6.57 o 
  -3   2   8     2396.70     2290.97     23.75 o 
  -2   2   8      470.21      426.63      4.87 o 
  -1   2   8      647.47      646.11      6.75 o 
   0   2   8      584.28      682.69      8.58 o 
   1   2   8      853.43      795.83      8.14 o 
   2   2   8      779.02      747.89      9.53 o 
   3   2   8      919.16      925.78     11.54 o 
   4   2   8       12.07       11.79      1.70 o 
   5   2   8     1274.19     1152.55     14.79 o 
   6   2   8      891.35      791.42     19.96 o 
   7   2   8     1100.54     1121.33     18.27 o 
   8   2   8       72.96       75.64      4.49 o 
   9   2   8     1204.74     1182.17     19.96 o 
  10   2   8        8.48       10.13      3.15 o 
 -15   3   8       99.71      102.77      8.05 o 
 -14   3   8      233.30      237.37      7.15 o 
 -13   3   8       10.62        7.42      2.60 o 
 -12   3   8      173.05      173.92      5.51 o 
 -11   3   8      511.88      514.58      7.74 o 
 -10   3   8        8.14        8.72      1.82 o 
  -9   3   8     1149.73     1153.93     13.77 o 
  -8   3   8       44.35       42.96      2.04 o 
  -7   3   8      379.98      377.59      5.81 o 
  -6   3   8       80.50       97.16      2.64 o 
  -5   3   8      111.78       65.63      4.63 o 
  -4   3   8      285.42      230.19      4.03 o 
  -3   3   8      808.18      821.15      9.79 o 
  -2   3   8      506.23      482.06      5.39 o 
  -1   3   8      580.91      544.22      6.02 o 
   0   3   8       18.85       20.80      1.79 o 
   1   3   8      279.86      256.07      3.57 o 
   2   3   8      432.76      418.56      6.32 o 
   3   3   8      942.24      935.22     11.80 o 
   4   3   8      193.70      185.50      4.14 o 
   5   3   8       95.24       87.98      7.27 o 
   6   3   8       84.42       75.22      4.87 o 
   7   3   8      652.70      688.67     13.18 o 
   8   3   8      801.72      783.69     14.68 o 
   9   3   8      200.47      188.42      7.22 o 
  10   3   8       11.91       12.88      3.39 o 
 -15   4   8       27.55       35.14      5.58 o 
 -14   4   8        8.35       10.05      2.73 o 
 -13   4   8       99.50       92.11      7.72 o 
 -12   4   8        0.60        0.90      1.62 o 
 -11   4   8       53.54       55.82      2.69 o 
 -10   4   8      463.75      469.95      7.19 o 
  -9   4   8       16.75       11.48      1.53 o 
  -8   4   8        8.61        9.79      2.03 o 
  -7   4   8      992.80     1021.31     12.19 o 
  -6   4   8      431.08      431.73      6.31 o 
  -5   4   8      242.98      249.37      7.63 o 
  -4   4   8        0.42        0.81      1.00 o 
  -3   4   8      332.72      345.55      5.24 o 
  -2   4   8        7.18        6.02      0.90 o 
  -1   4   8      142.12      126.27      2.48 o 
   0   4   8      306.27      315.93      4.20 o 
   1   4   8     2861.52     2889.64     25.96 o 
   2   4   8      295.07      310.36      5.30 o 
   3   4   8       23.11       35.47      2.00 o 
   4   4   8     1544.68     1615.11     18.92 o 
   5   4   8      220.50      242.68      5.07 o 
   6   4   8        1.25        3.13      2.12 o 
   7   4   8        4.67        2.77      2.36 o 
   8   4   8      121.31      127.05      5.68 o 
   9   4   8      118.10      117.54      5.92 o 
 -15   5   8      451.78      464.31     15.10 o 
 -14   5   8       64.40       62.39      6.24 o 
 -13   5   8      158.95      151.71      8.54 o 
 -12   5   8     1019.65     1047.20     22.14 o 
 -11   5   8      546.90      558.04     11.57 o 
 -10   5   8        3.11        2.13      1.49 o 
  -9   5   8       43.07       36.35      2.04 o 
  -8   5   8      381.45      398.77      6.28 o 
  -7   5   8      157.62      154.53      3.56 o 
  -6   5   8       34.39       26.37      1.69 o 
  -5   5   8      462.78      443.57      6.37 o 
  -4   5   8     1477.74     1473.95     16.42 o 
  -3   5   8      419.90      388.56      6.25 o 
  -2   5   8        5.48       12.09      1.00 o 
  -1   5   8     1325.53     1285.19     12.50 o 
   0   5   8     2958.21     2969.52     26.71 o 
   1   5   8       58.98       60.94      2.36 o 
   2   5   8       26.37       23.81      1.81 o 
   3   5   8       39.87       42.64      2.30 o 
   4   5   8      210.56      225.90      4.84 o 
   5   5   8      213.68      220.69      6.31 o 
   6   5   8       90.49       88.57      4.76 o 
   7   5   8       19.03       22.63      6.57 o 
   8   5   8        0.89        0.05      2.67 o 
   9   5   8      342.98      342.92      9.53 o 
 -15   6   8      140.65      141.53      9.19 o 
 -14   6   8      166.88      158.27      9.19 o 
 -13   6   8       91.38       87.65      4.63 o 
 -12   6   8       69.49       70.50      4.02 o 
 -11   6   8        1.36        1.87      2.12 o 
 -10   6   8     2239.88     2290.63     25.01 o 
  -9   6   8      141.45      152.99      4.25 o 
  -8   6   8     1534.53     1448.67     20.18 o 
  -7   6   8      370.07      346.71      5.72 o 
  -6   6   8      165.60      165.86      3.76 o 
  -5   6   8      990.72     1035.24     12.24 o 
  -4   6   8      271.24      280.33      4.79 o 
  -3   6   8     1186.90     1206.21     13.83 o 
  -2   6   8      781.99      762.96      9.46 o 
  -1   6   8     1029.63     1003.74     10.28 o 
   0   6   8     8944.56     8850.05     76.06 o 
   1   6   8     1715.88     1778.95     20.14 o 
   2   6   8     1196.94     1179.11     14.45 o 
   3   6   8       27.97       21.65      2.00 o 
   4   6   8      776.83      774.32     13.65 o 
   5   6   8      171.44      183.48      6.07 o 
   6   6   8        3.17        7.78      6.24 o 
   7   6   8       40.15       37.97      3.87 o 
   8   6   8      202.87      217.23     10.84 o 
 -15   7   8       53.18       58.45      6.57 o 
 -14   7   8        0.89        1.93      2.60 o 
 -13   7   8       45.65       36.17      9.69 o 
 -12   7   8      973.85      964.01     23.31 o 
 -11   7   8        2.43        2.06      2.12 o 
 -10   7   8       43.67       46.10      3.23 o 
  -9   7   8     1416.03     1311.04     19.50 o 
  -8   7   8     2597.44     2432.96     29.04 o 
  -7   7   8       52.93       61.91      4.60 o 
  -6   7   8      337.66      314.33      5.34 o 
  -5   7   8      855.63      922.15     11.36 o 
  -4   7   8     1066.80     1071.55     12.68 o 
  -3   7   8     1193.93     1191.85     13.82 o 
  -2   7   8     1792.91     1781.51     19.44 o 
  -1   7   8        6.66       17.28      1.30 o 
   0   7   8      373.72      336.56      4.82 o 
   1   7   8      346.73      385.13      6.38 o 
   2   7   8      290.78      257.80      7.36 o 
   3   7   8       50.91       53.83      3.46 o 
   4   7   8        2.52        2.23      2.19 o 
   5   7   8        5.97        1.75      2.43 o 
   6   7   8       17.54       18.30      3.15 o 
   7   7   8       32.37       30.79      3.63 o 
 -15   8   8       12.45       10.51      4.60 o 
 -14   8   8       46.07       49.22     12.15 o 
 -13   8   8      333.48      356.01     10.67 o 
 -12   8   8       16.90       16.63      2.84 o 
 -11   8   8       13.68       18.92      2.76 o 
 -10   8   8      200.14      197.98      6.02 o 
  -9   8   8       68.12       81.27      3.95 o 
  -8   8   8        0.92       -0.16      1.86 o 
  -7   8   8       32.12       15.56      2.20 o 
  -6   8   8      601.39      663.56     19.87 o 
  -5   8   8      278.92      286.08      5.09 o 
  -4   8   8       12.40       18.72      1.64 o 
  -3   8   8       80.50       73.29      2.57 o 
  -2   8   8       51.73       58.22      2.38 o 
  -1   8   8      254.92      245.38      4.01 o 
   0   8   8      267.73      243.45      6.10 o 
   1   8   8      264.24      265.42      5.22 o 
   2   8   8     1388.03     1395.61     16.83 o 
   3   8   8      262.56      268.07      7.15 o 
   4   8   8       23.49       34.37      4.43 o 
   5   8   8      740.45      721.17     13.84 o 
   6   8   8       67.25       67.58      4.42 o 
   7   8   8      252.30      279.42      8.51 o 
 -14   9   8       80.74       89.82      4.99 o 
 -13   9   8        9.71        9.26      4.27 o 
 -12   9   8      160.48      158.97      5.79 o 
 -11   9   8       56.84       63.41      3.83 o 
 -10   9   8       11.13        9.33      2.20 o 
  -9   9   8      610.54      613.96     12.64 o 
  -8   9   8     1130.68     1066.08     16.71 o 
  -7   9   8      468.48      410.55      8.47 o 
  -6   9   8       79.21       68.34      3.48 o 
  -5   9   8      149.43      143.29      4.76 o 
  -4   9   8      369.81      357.55      7.42 o 
  -3   9   8       44.44       42.46      3.27 o 
  -2   9   8      464.12      468.99      7.00 o 
  -1   9   8      625.23      624.78      8.51 o 
   0   9   8       97.37       93.41      2.69 o 
   1   9   8       18.26       19.78      2.07 o 
   2   9   8      541.56      569.84     12.64 o 
   3   9   8      990.01     1013.05     17.01 o 
   4   9   8        5.48        3.18      2.43 o 
   5   9   8      107.00      100.57      5.21 o 
   6   9   8       29.47       31.53      3.94 o 
 -14  10   8      344.54      359.70      9.17 o 
 -13  10   8       18.60       21.82      5.42 o 
 -12  10   8       66.98       73.12      4.76 o 
 -11  10   8       66.14       66.66      3.95 o 
 -10  10   8      347.96      333.06      8.01 o 
  -9  10   8      281.61      292.70      7.72 o 
  -8  10   8      214.39      217.85      6.15 o 
  -7  10   8      466.04      480.31     15.27 o 
  -6  10   8      755.92      796.38     13.34 o 
  -5  10   8       10.95       15.77      4.10 o 
  -4  10   8       10.10        9.46      2.20 o 
  -3  10   8      833.60      826.55     13.44 o 
  -2  10   8      307.46      305.34      6.82 o 
  -1  10   8       79.90       74.85      3.55 o 
   0  10   8        2.12        3.67      1.49 o 
   1  10   8      116.09      118.90      4.81 o 
   2  10   8       65.61       66.98      4.60 o 
   3  10   8      222.01      224.55      6.86 o 
   4  10   8      485.64      482.11     10.71 o 
   5  10   8      474.54      502.80     11.41 o 
 -14  11   8      125.39      137.84      9.52 o 
 -13  11   8       12.36       11.49      3.02 o 
 -12  11   8      186.10      190.31      6.50 o 
 -11  11   8       58.18       54.37      5.25 o 
 -10  11   8      208.72      205.89      9.19 o 
  -9  11   8      209.11      229.07      6.61 o 
  -8  11   8      174.35      196.17      6.73 o 
  -7  11   8       55.66       46.21      3.28 o 
  -6  11   8       76.39       73.10      3.93 o 
  -5  11   8      203.77      198.59     14.61 o 
  -4  11   8      527.85      529.03     10.08 o 
  -3  11   8       14.31       15.28      2.32 o 
  -2  11   8      194.72      188.69      5.56 o 
  -1  11   8      474.48      493.92      9.38 o 
   2  11   8       15.48       16.09      4.93 o 
   3  11   8      104.15      104.99      5.28 o 
   4  11   8       29.47       27.91      3.46 o 
 -13  12   8       58.12       62.71      4.41 o 
 -12  12   8       22.97       23.83      3.78 o 
 -11  12   8      391.75      388.42      9.28 o 
 -10  12   8       44.07       46.77      3.78 o 
  -9  12   8        3.56        2.63      2.32 o 
  -8  12   8      150.83      154.23      5.91 o 
  -7  12   8      570.44      591.26     11.25 o 
  -6  12   8      208.84      214.63      6.40 o 
  -5  12   8       56.39       62.95      3.69 o 
  -4  12   8       30.65       32.57      2.99 o 
  -3  12   8      631.26      666.48     11.81 o 
  -2  12   8        1.41        3.28      2.05 o 
  -1  12   8       23.75       21.02      3.28 o 
 -12  13   8      103.72      107.10      5.34 o 
 -11  13   8       24.08       25.42      3.36 o 
 -10  13   8       28.93       33.38      7.06 o 
  -9  13   8      261.13      263.23     11.49 o 
  -8  13   8      627.96      656.29     12.53 o 
  -7  13   8      662.73      686.54     12.87 o 
  -6  13   8      112.48      116.23      5.09 o 
  -5  13   8      329.52      305.63      7.65 o 
  -4  13   8       16.87       21.66      2.90 o 
  -3  13   8       87.90       84.04      4.43 o 
  -2  13   8      358.23      378.54      9.36 o 
  -1  13   8       16.24        9.85      3.28 o 
 -11  14   8       59.69       59.75      4.29 o 
 -10  14   8        9.17       11.52      3.12 o 
  -9  14   8        7.41        5.63      2.79 o 
  -8  14   8        1.05        0.33      2.32 o 
  -7  14   8      329.54      352.85      8.69 o 
  -6  14   8      146.03      144.17      6.73 o 
  -5  14   8       38.88       37.04      3.61 o 
  -4  14   8       53.45       47.03      3.55 o 
  -3  14   8        9.60        9.97      2.96 o 
  -2  14   8       62.08       56.81      4.93 o 
 -10  15   8        0.15       -2.43      2.43 o 
  -9  15   8      133.17      139.56      5.80 o 
  -8  15   8      978.22     1011.88     17.29 o 
  -7  15   8      865.01      942.68     16.23 o 
  -6  15   8      129.24      136.09      8.21 o 
  -5  15   8       81.77       69.48      5.58 o 
  -4  15   8      150.64      160.63     14.45 o 
  -3  15   8       70.05       72.57      5.58 o 
  -2  15   8       80.21       75.52      5.91 o 
   3 -19   9       35.97       31.48      3.46 o 
  -1 -18   9      157.45      163.33      6.23 o 
   0 -18   9       22.49       27.79      6.90 o 
   1 -18   9      651.82      683.43     15.76 o 
   2 -18   9      177.44      181.79      6.30 o 
   3 -18   9      244.09      249.37      7.33 o 
   4 -18   9       72.66       60.02      3.78 o 
   5 -18   9       39.07       37.43      5.25 o 
   6 -18   9      680.60      694.57     13.88 o 
   7 -18   9       77.50       89.45      5.75 o 
  -3 -17   9      106.09      115.80      5.44 o 
  -2 -17   9      125.70      123.68      8.21 o 
  -1 -17   9       75.99       82.75      4.57 o 
   0 -17   9        7.22        6.32      2.60 o 
   1 -17   9       28.48       30.87     10.51 o 
   2 -17   9        3.20        6.40      2.43 o 
   3 -17   9       58.44       52.38      4.10 o 
   4 -17   9     1244.38     1238.67     19.54 o 
   5 -17   9      176.55      182.35      6.45 o 
   6 -17   9      232.98      243.48      8.54 o 
   7 -17   9      158.30      176.18      6.59 o 
   8 -17   9      101.53       98.56      5.34 o 
  -5 -16   9       15.55       14.91      3.94 o 
  -4 -16   9       21.79       25.21      3.39 o 
  -3 -16   9       50.59       42.14      3.46 o 
  -2 -16   9       79.78       82.07      5.25 o 
  -1 -16   9       26.59       23.52      3.08 o 
   0 -16   9       59.62       63.58      3.87 o 
   1 -16   9      593.49      587.24     11.59 o 
   2 -16   9      496.00      483.36      8.49 o 
   3 -16   9     1026.02     1039.56     16.92 o 
   4 -16   9      465.59      493.07      9.55 o 
   5 -16   9      242.51      245.25      8.37 o 
   6 -16   9      199.81      211.15     10.84 o 
   7 -16   9      511.03      498.02     11.12 o 
   8 -16   9      491.85      497.97     11.45 o 
   9 -16   9      130.40      148.01      6.26 o 
  -6 -15   9       69.79       73.40      4.65 o 
  -5 -15   9        2.91        2.00      2.60 o 
  -4 -15   9      168.67      165.10      6.07 o 
  -3 -15   9      628.83      600.41     11.73 o 
  -2 -15   9       57.84       60.91      3.63 o 
  -1 -15   9        2.08        2.89      2.19 o 
   0 -15   9      300.23      292.92      7.42 o 
   1 -15   9       46.74       47.77      3.22 o 
   2 -15   9      175.51      170.79      5.44 o 
   3 -15   9      126.47      127.92      4.37 o 
   4 -15   9      233.87      226.28      5.89 o 
   5 -15   9      235.72      230.88      6.82 o 
   6 -15   9       50.76       52.87      5.09 o 
   7 -15   9       88.44       87.23      6.90 o 
   8 -15   9        8.01        8.18      2.76 o 
   9 -15   9      471.76      498.27     19.54 o 
  10 -15   9      775.72      823.48     16.11 o 
  -7 -14   9      130.82      127.42      5.60 o 
  -6 -14   9       33.44       24.72      3.31 o 
  -5 -14   9      989.72      990.69     16.83 o 
  -4 -14   9      263.75      279.59      7.48 o 
  -3 -14   9        0.41        2.96      2.19 o 
  -2 -14   9       60.31       62.47      3.94 o 
  -1 -14   9       60.86       67.71      4.43 o 
   0 -14   9        1.08        1.77      1.94 o 
   1 -14   9      333.95      328.54      7.48 o 
   2 -14   9      416.41      419.26      8.11 o 
   3 -14   9      301.43      308.26      5.76 o 
   4 -14   9      226.03      243.11      5.89 o 
   5 -14   9      322.85      312.58      7.85 o 
   6 -14   9      526.53      496.86     10.65 o 
   7 -14   9       40.66       30.77      3.78 o 
   8 -14   9        1.32        0.51      2.52 o 
   9 -14   9       28.32       37.45      9.19 o 
  10 -14   9      384.46      408.82     15.43 o 
  -8 -13   9      141.86      135.70      5.84 o 
  -7 -13   9      482.19      470.22     10.38 o 
  -6 -13   9       15.93       20.76      2.99 o 
  -5 -13   9       28.46       27.09      3.45 o 
  -4 -13   9       41.59       38.35      3.15 o 
  -3 -13   9     4224.51     4110.74     53.52 o 
  -2 -13   9        2.63        2.75      2.12 o 
  -1 -13   9      526.03      501.01      9.77 o 
   0 -13   9       86.42      103.20      4.18 o 
   1 -13   9      422.70      425.58      8.42 o 
   2 -13   9      891.45      845.40     11.05 o 
   3 -13   9        1.01        0.43      1.33 o 
   4 -13   9      114.30      136.04      3.71 o 
   5 -13   9       69.93       72.38      4.06 o 
   6 -13   9      271.60      277.31      7.29 o 
   7 -13   9       75.72       74.12      5.42 o 
   8 -13   9      393.84      374.63      9.25 o 
   9 -13   9     1049.49     1063.78     18.66 o 
  10 -13   9       42.17       42.00      4.06 o 
  11 -13   9      299.99      306.94     13.13 o 
  -9 -12   9       27.34       33.70      2.85 o 
  -8 -12   9      121.62      129.42      4.38 o 
  -7 -12   9       27.34       28.85      2.46 o 
  -6 -12   9      112.01      113.87      3.81 o 
  -5 -12   9     1013.50      987.35     13.03 o 
  -4 -12   9       27.06       20.80      2.81 o 
  -3 -12   9      660.46      653.97     12.15 o 
  -2 -12   9     1834.43     1822.28     25.66 o 
  -1 -12   9       31.23       28.19      2.60 o 
   0 -12   9        3.36        3.49      1.81 o 
   1 -12   9     1640.75     1707.73     19.32 o 
   2 -12   9     1054.46      978.19     12.19 o 
   3 -12   9     1603.33     1571.45     18.10 o 
   4 -12   9       44.01       38.96      3.28 o 
   5 -12   9       89.16       77.92      5.25 o 
   6 -12   9      136.41      138.96      5.19 o 
   7 -12   9      392.44      412.20     20.85 o 
   8 -12   9      314.22      315.19      8.32 o 
   9 -12   9      136.33      114.60      5.42 o 
  10 -12   9      205.15      217.95      7.42 o 
  11 -12   9       20.57       21.44      4.93 o 
 -10 -11   9       17.74       22.07      2.79 o 
  -9 -11   9       87.02       81.73      5.10 o 
  -8 -11   9       14.75       15.32      2.37 o 
  -7 -11   9       35.81       33.23      2.50 o 
  -6 -11   9      221.63      205.31      4.84 o 
  -5 -11   9      140.23      136.94      4.34 o 
  -4 -11   9      425.31      422.51      6.91 o 
  -3 -11   9      593.10      603.18     11.83 o 
  -2 -11   9      677.06      673.10      9.10 o 
  -1 -11   9      482.94      477.72      8.98 o 
   0 -11   9      680.97      701.64     11.13 o 
   1 -11   9       46.90       57.83      2.50 o 
   2 -11   9       22.13       28.40      1.76 o 
   3 -11   9       91.33      105.37      3.08 o 
   4 -11   9      208.33      246.92      9.52 o 
   5 -11   9        8.57       16.47      2.79 o 
   6 -11   9      584.23      528.30     10.65 o 
   7 -11   9       80.74       74.71      4.27 o 
   8 -11   9      883.18      885.20     15.77 o 
   9 -11   9      407.03      436.67     10.18 o 
  10 -11   9       67.62       69.33      4.52 o 
  11 -11   9       28.84       34.48      3.78 o 
 -10 -10   9        8.92        3.68      2.66 o 
  -9 -10   9      452.40      452.40      8.00 o 
  -8 -10   9      371.50      371.27      6.93 o 
  -7 -10   9        8.18       12.62      1.92 o 
  -6 -10   9      326.74      318.91      8.27 o 
  -5 -10   9     1109.48     1111.09     14.53 o 
  -4 -10   9       20.38       24.17      2.29 o 
  -3 -10   9      121.10      125.07      4.50 o 
  -2 -10   9      108.75      107.39      3.07 o 
  -1 -10   9      693.62      711.05      7.81 o 
   0 -10   9        4.53        4.33      1.04 o 
   1 -10   9     1137.73     1152.65     13.52 o 
   2 -10   9      387.44      437.05      6.44 o 
   3 -10   9      721.07      756.16      9.68 o 
   4 -10   9        4.87        5.23      1.96 o 
   5 -10   9      531.61      499.06     11.66 o 
   6 -10   9      913.49      846.80     14.48 o 
   7 -10   9        8.20        9.99      2.43 o 
   8 -10   9       54.48       62.52      3.93 o 
   9 -10   9       34.51       39.67      3.55 o 
  10 -10   9      238.16      215.74      7.15 o 
  11 -10   9      170.50      183.87     12.48 o 
  12 -10   9       38.34       35.03      4.10 o 
 -11  -9   9        2.86        8.18      4.27 o 
 -10  -9   9       26.71       28.68      3.25 o 
  -9  -9   9      185.45      198.00      4.37 o 
  -8  -9   9       38.81       36.45      2.50 o 
  -7  -9   9      146.18      155.65      4.07 o 
  -6  -9   9       17.94       18.52      1.88 o 
  -5  -9   9      162.36      144.25      4.00 o 
  -4  -9   9      580.33      546.47      7.88 o 
  -3  -9   9      145.74      146.59      3.45 o 
  -2  -9   9      306.10      322.86      5.22 o 
  -1  -9   9      520.08      493.67      5.80 o 
   0  -9   9      932.59      910.90      9.37 o 
   1  -9   9      700.64      685.68      7.47 o 
   2  -9   9      352.82      377.65      4.83 o 
   3  -9   9      409.87      400.59      4.57 o 
   4  -9   9     1378.05     1301.57     27.91 o 
   5  -9   9      826.45      759.52     22.00 o 
   6  -9   9        6.28        5.84      2.05 o 
   7  -9   9      370.94      346.55      8.22 o 
   8  -9   9        2.82        2.96      2.29 o 
   9  -9   9       22.92       30.13      4.27 o 
  10  -9   9      145.68      170.58      6.22 o 
  11  -9   9      473.79      484.77     11.31 o 
  12  -9   9       36.35       34.60     10.67 o 
 -12  -8   9      196.51      233.14     10.18 o 
 -11  -8   9        1.67        0.42      2.43 o 
 -10  -8   9        8.90       10.82      6.73 o 
  -9  -8   9      358.24      369.75      6.89 o 
  -8  -8   9      104.14      104.71      4.79 o 
  -7  -8   9        8.67       11.64      1.76 o 
  -6  -8   9      774.38      781.38     10.34 o 
  -5  -8   9      519.61      562.57      8.02 o 
  -4  -8   9      356.17      381.24      5.99 o 
  -3  -8   9      277.42      294.45      9.62 o 
  -2  -8   9     1531.31     1524.28     14.50 o 
  -1  -8   9      643.21      663.73      7.16 o 
   0  -8   9      329.70      322.11      4.24 o 
   1  -8   9      827.95      828.79      8.58 o 
   2  -8   9      918.10      959.05      9.70 o 
   3  -8   9       16.72       15.94      1.10 o 
   4  -8   9      347.17      318.21      8.20 o 
   5  -8   9      434.62      463.03      6.93 o 
   6  -8   9      544.19      562.76      8.27 o 
   7  -8   9      402.11      391.53      8.79 o 
   8  -8   9       76.08       81.64      4.39 o 
   9  -8   9      233.86      223.85      6.92 o 
  10  -8   9      546.61      503.80     11.12 o 
  11  -8   9       12.42       14.17      3.15 o 
  12  -8   9       65.28       69.15      4.72 o 
 -12  -7   9       61.61       64.31      4.29 o 
 -11  -7   9       64.06       60.34      7.72 o 
 -10  -7   9      170.19      169.04      8.70 o 
  -9  -7   9      326.16      338.92      6.31 o 
  -8  -7   9      286.44      280.30      8.02 o 
  -7  -7   9     1145.09     1209.01     14.64 o 
  -6  -7   9        2.10        2.16      1.25 o 
  -5  -7   9       44.87       48.56      3.78 o 
  -4  -7   9      336.26      365.43      5.68 o 
  -3  -7   9      753.51      741.49      7.86 o 
  -2  -7   9      937.43      935.11      9.38 o 
  -1  -7   9        1.10        0.88      0.73 o 
   0  -7   9       15.40       12.28      1.10 o 
   1  -7   9     1135.95     1135.29     11.08 o 
   2  -7   9      970.73      969.96      9.74 o 
   3  -7   9       33.47       31.18      1.78 o 
   4  -7   9      103.42      113.97      4.34 o 
   5  -7   9      443.11      423.32      6.63 o 
   6  -7   9       54.96       50.12      2.45 o 
   7  -7   9      490.16      466.44      7.62 o 
   8  -7   9      637.42      621.17      9.28 o 
   9  -7   9      140.39      140.51      8.04 o 
  10  -7   9      193.48      167.59      6.07 o 
  11  -7   9      285.05      299.11      8.42 o 
  12  -7   9      340.09      345.85     11.82 o 
 -13  -6   9        2.14        3.04      2.66 o 
 -12  -6   9        2.51        3.22      2.52 o 
 -11  -6   9       27.57       35.17      3.23 o 
 -10  -6   9       74.05       84.50      4.29 o 
  -9  -6   9       24.17       30.07      2.79 o 
  -8  -6   9      566.65      548.12      9.50 o 
  -7  -6   9      424.51      398.20      6.45 o 
  -6  -6   9     2300.06     2331.88     25.11 o 
  -5  -6   9      403.63      361.72      5.61 o 
  -4  -6   9      109.86      103.14      3.03 o 
  -3  -6   9      195.82      215.38      3.22 o 
  -2  -6   9      669.83      714.54      7.46 o 
  -1  -6   9      168.88      136.35      2.53 o 
   0  -6   9      751.27      786.12      8.06 o 
   1  -6   9      658.90      575.75      5.67 o 
   2  -6   9     2998.40     2831.79     25.28 o 
   3  -6   9     3182.43     3273.47     34.40 o 
   4  -6   9      473.66      376.91      6.80 o 
   5  -6   9     1262.16     1125.00     13.67 o 
   6  -6   9      110.64      130.75      3.61 o 
   7  -6   9      397.07      387.24      6.63 o 
   8  -6   9      562.30      556.58      8.70 o 
   9  -6   9      612.54      588.87      9.28 o 
  10  -6   9        1.64        1.86      1.88 o 
  11  -6   9       22.73       21.72      3.39 o 
  12  -6   9       65.07       64.47      9.19 o 
 -13  -5   9      128.12      132.66      8.05 o 
 -12  -5   9        2.50        2.69      2.43 o 
 -11  -5   9      251.46      265.83      7.20 o 
 -10  -5   9      444.59      431.24      8.94 o 
  -9  -5   9       24.11       17.30      5.42 o 
  -8  -5   9      445.21      422.34      8.36 o 
  -7  -5   9     1638.53     1534.24     21.35 o 
  -6  -5   9       34.44       44.99      2.09 o 
  -5  -5   9       50.96       59.70      2.19 o 
  -4  -5   9      419.91      429.70      6.55 o 
  -3  -5   9      592.70      540.29      5.94 o 
  -2  -5   9     2011.09     2088.78     18.98 o 
  -1  -5   9        6.28        4.54      1.04 o 
   0  -5   9     4972.36     4927.59     42.70 o 
   1  -5   9      904.14      916.60      9.13 o 
   2  -5   9       85.45      103.80      3.37 o 
   3  -5   9       34.64       22.60      1.57 o 
   4  -5   9      428.78      369.93      5.93 o 
   5  -5   9     1993.05     1981.28     22.14 o 
   6  -5   9     1874.03     1854.34     21.19 o 
   7  -5   9     1943.88     1797.85     24.62 o 
   8  -5   9      149.27      133.21      3.41 o 
   9  -5   9      138.04      113.41      3.92 o 
  10  -5   9      422.67      413.53      7.69 o 
  11  -5   9      388.61      378.47      7.47 o 
  12  -5   9       32.52       35.79      6.57 o 
 -14  -4   9       20.72       20.03      4.93 o 
 -13  -4   9      122.75      124.44      5.33 o 
 -12  -4   9      214.43      207.85      6.50 o 
 -11  -4   9       77.82       70.90      5.75 o 
 -10  -4   9      147.79      156.39      5.22 o 
  -9  -4   9      725.65      668.09     14.61 o 
  -8  -4   9       37.39       39.80      3.94 o 
  -7  -4   9     1016.09      973.20     14.62 o 
  -6  -4   9        2.12        1.76      1.06 o 
  -5  -4   9      556.31      536.36      6.05 o 
  -4  -4   9        1.22       13.88      3.93 o 
  -3  -4   9      442.48      436.28      5.00 o 
  -2  -4   9       20.58       21.70      1.71 o 
  -1  -4   9     3571.23     3764.70     32.96 o 
   0  -4   9      866.36      886.62      9.19 o 
   1  -4   9      820.46      834.06      8.44 o 
   2  -4   9      409.96      411.38      6.06 o 
   3  -4   9       23.44       25.69      1.95 o 
   4  -4   9        0.19        8.36      5.92 o 
   5  -4   9        2.52        3.66      1.71 o 
   6  -4   9      186.22      182.65      4.51 o 
   7  -4   9      548.34      493.69      7.79 o 
   8  -4   9       71.94       68.92      3.11 o 
   9  -4   9        9.44        9.72      2.04 o 
  10  -4   9      443.28      461.37      9.05 o 
  11  -4   9      146.72      151.85      4.89 o 
 -14  -3   9       54.22       56.62      6.07 o 
 -13  -3   9      102.47      102.48      8.87 o 
 -12  -3   9       23.82       29.95      3.45 o 
 -11  -3   9      117.17      118.71      4.88 o 
 -10  -3   9      173.48      171.50      5.34 o 
  -9  -3   9      106.94      118.10      4.41 o 
  -8  -3   9       19.75       19.24      2.09 o 
  -7  -3   9      638.05      699.07     11.14 o 
  -6  -3   9      401.35      425.70      5.97 o 
  -5  -3   9       14.28       29.88      1.25 o 
  -4  -3   9      337.63      310.12      3.91 o 
  -3  -3   9      610.84      663.26      6.89 o 
  -2  -3   9      541.29      564.96      6.02 o 
  -1  -3   9     1389.17     1359.94     12.75 o 
   0  -3   9     1672.96     1779.97     16.30 o 
   1  -3   9     1716.18     1672.21     15.46 o 
   2  -3   9       22.04       24.80      1.52 o 
   3  -3   9      336.82      346.43      5.49 o 
   4  -3   9      767.32      731.32      9.64 o 
   5  -3   9     3184.70     3205.67     34.33 o 
   6  -3   9       79.98       80.14      3.32 o 
   7  -3   9     1318.16     1250.77     15.56 o 
   8  -3   9      278.61      273.27      5.69 o 
   9  -3   9        0.02       -1.46      1.46 o 
  10  -3   9       60.85       52.96      4.54 o 
  11  -3   9       14.78       12.82      2.91 o 
 -14  -2   9       83.99       83.73      4.76 o 
 -13  -2   9      158.25      164.87      9.69 o 
 -12  -2   9      796.35      786.90     25.78 o 
 -11  -2   9       74.70       68.38      3.69 o 
 -10  -2   9        1.62        1.33      1.96 o 
  -9  -2   9      307.90      298.77      8.87 o 
  -8  -2   9      667.70      715.40     11.66 o 
  -7  -2   9       12.05       10.80      2.00 o 
  -6  -2   9      488.82      508.49      6.81 o 
  -5  -2   9      430.56      452.95      6.12 o 
  -4  -2   9       11.12       14.51      1.14 o 
  -3  -2   9      168.80      183.76      2.67 o 
  -2  -2   9     4116.40     4306.98     37.43 o 
  -1  -2   9     4107.85     4118.56     35.87 o 
   0  -2   9       15.64       24.65      1.80 o 
   1  -2   9      188.78      194.82      4.57 o 
   2  -2   9      478.56      509.76      7.08 o 
   3  -2   9      180.60      176.56      4.77 o 
   4  -2   9       15.07       15.68      1.80 o 
   5  -2   9       49.26       52.02      2.45 o 
   6  -2   9      693.64      686.22      9.77 o 
   7  -2   9       46.60       48.11      3.60 o 
   8  -2   9       17.15       19.17      2.45 o 
   9  -2   9      180.03      164.99      4.73 o 
  10  -2   9       69.56       59.26      4.18 o 
  11  -2   9        1.40       -0.72      2.73 o 
 -14  -1   9       66.81       67.61      4.29 o 
 -13  -1   9       42.76       37.44      3.46 o 
 -12  -1   9        3.75        6.57      2.43 o 
 -11  -1   9      216.68      207.66      5.92 o 
 -10  -1   9     1154.28     1157.63     17.41 o 
  -9  -1   9      256.48      265.68      6.27 o 
  -8  -1   9      515.36      511.07      7.11 o 
  -7  -1   9      828.10      881.38     10.60 o 
  -6  -1   9      325.30      288.65      9.36 o 
  -5  -1   9     1235.30     1343.61     20.69 o 
  -4  -1   9       16.26       25.64      1.71 o 
  -3  -1   9       28.71       41.21      1.76 o 
  -2  -1   9       65.07       57.50      1.45 o 
  -1  -1   9      358.39      357.37      4.28 o 
   0  -1   9     4990.67     5071.56     43.97 o 
   1  -1   9     1046.83     1076.58     10.49 o 
   2  -1   9        2.31        3.83      1.14 o 
   3  -1   9      324.42      313.40      5.30 o 
   4  -1   9       73.87       76.92      2.71 o 
   5  -1   9      360.58      344.80      5.98 o 
   6  -1   9      289.27      276.05      6.40 o 
   7  -1   9      116.54      118.77      4.08 o 
   8  -1   9      717.94      719.95     10.60 o 
   9  -1   9      302.14      294.02      8.04 o 
  10  -1   9      169.79      161.45      6.23 o 
  11  -1   9       97.71      109.82     10.84 o 
 -15   0   9      229.68      223.99      7.31 o 
 -14   0   9       33.63       34.37      6.73 o 
 -13   0   9      108.01      102.56      4.99 o 
 -12   0   9      175.42      174.49     10.84 o 
 -11   0   9       45.88       50.33      3.23 o 
 -10   0   9      332.91      334.15      7.31 o 
  -9   0   9      999.17      991.57     11.99 o 
  -8   0   9     1617.67     1623.14     17.94 o 
  -7   0   9      378.54      368.44      5.61 o 
  -6   0   9     2343.08     2237.32     23.50 o 
  -5   0   9     3073.15     3162.59     32.21 o 
  -4   0   9       28.63       22.68      1.38 o 
  -3   0   9       61.44       79.91      8.85 o 
  -2   0   9     1172.85     1136.79     10.90 o 
  -1   0   9      130.45      141.67      2.39 o 
   0   0   9      162.79      124.94      2.99 o 
   1   0   9     4902.76     4720.41     66.99 o 
   2   0   9       39.09       50.51      2.21 o 
   3   0   9      548.32      496.57      7.27 o 
   4   0   9       91.31       78.50      2.83 o 
   5   0   9     1640.12     1657.18     19.30 o 
   6   0   9        4.63        1.97      1.62 o 
   7   0   9      151.43      148.16      4.26 o 
   8   0   9      536.74      519.05     10.65 o 
   9   0   9      110.48      108.00      5.28 o 
  10   0   9        2.38        1.48      2.67 o 
 -15   1   9       55.34       59.70      4.34 o 
 -14   1   9       78.67       80.60      4.63 o 
 -13   1   9       50.71       54.98      3.69 o 
 -12   1   9      214.79      217.54      6.26 o 
 -11   1   9      223.88      208.40      6.40 o 
 -10   1   9      481.49      477.92     21.51 o 
  -9   1   9        7.09        7.16      1.49 o 
  -8   1   9     2187.55     2053.65     22.18 o 
  -7   1   9      569.01      548.62      8.77 o 
  -6   1   9       22.01       33.59      2.61 o 
  -5   1   9      370.44      387.39      5.69 o 
  -4   1   9       49.15       48.11      2.02 o 
  -3   1   9      114.06      112.69      2.71 o 
  -2   1   9      378.45      400.43      4.67 o 
  -1   1   9      235.80      214.27      3.12 o 
   0   1   9      950.09      872.09      8.88 o 
   1   1   9      870.16      874.92     10.74 o 
   2   1   9       80.39       98.38      2.99 o 
   3   1   9     1248.30     1208.74     14.52 o 
   4   1   9      343.21      350.14      6.00 o 
   5   1   9      725.48      742.93     10.27 o 
   6   1   9     1090.61     1038.35     13.54 o 
   7   1   9       97.66       98.74      3.66 o 
   8   1   9       82.83       86.33      4.49 o 
   9   1   9       61.43       65.11      4.34 o 
  10   1   9      297.39      299.42      9.36 o 
 -15   2   9        0.52       -1.12      2.73 o 
 -14   2   9       24.22       23.55      3.46 o 
 -13   2   9       53.14       54.18      3.78 o 
 -12   2   9      261.90      259.78      6.92 o 
 -11   2   9       19.30       16.25      3.94 o 
 -10   2   9      391.69      373.89      6.31 o 
  -9   2   9      771.31      758.64     10.34 o 
  -8   2   9        6.40        6.11      1.30 o 
  -7   2   9      615.78      590.06      8.02 o 
  -6   2   9       56.40       50.09      2.07 o 
  -5   2   9      531.52      525.62     15.15 o 
  -4   2   9      911.79      930.53     10.99 o 
  -3   2   9      661.37      680.10      8.53 o 
  -2   2   9      284.15      261.26      4.41 o 
  -1   2   9      824.54      831.27      8.52 o 
   0   2   9       24.23       27.12      1.53 o 
   1   2   9     1481.25     1446.38     16.49 o 
   2   2   9     1179.97     1206.05     14.28 o 
   3   2   9      408.63      415.44      6.63 o 
   4   2   9      780.21      823.47     13.29 o 
   5   2   9       25.22       24.09      2.00 o 
   6   2   9       38.25       37.70      3.08 o 
   7   2   9       24.98       25.93      3.15 o 
   8   2   9      318.94      295.68      8.04 o 
   9   2   9        8.46       11.77      3.15 o 
  10   2   9      131.69      142.26      9.85 o 
 -15   3   9        1.97        0.79      2.84 o 
 -14   3   9      176.10      178.27      7.22 o 
 -13   3   9       25.37       24.17      3.08 o 
 -12   3   9       15.56       12.25      4.27 o 
 -11   3   9      901.85      902.11     15.73 o 
 -10   3   9       61.55       58.34      2.74 o 
  -9   3   9       27.11       23.82      1.81 o 
  -8   3   9       69.86       66.97      2.57 o 
  -7   3   9      124.33      120.38      3.19 o 
  -6   3   9     1025.22     1041.60     12.38 o 
  -5   3   9      144.21      147.16      3.55 o 
  -4   3   9       10.75       11.61      3.12 o 
  -3   3   9      791.79      816.90      8.61 o 
  -2   3   9      153.01      137.07      3.16 o 
  -1   3   9      827.38      795.20      8.31 o 
   0   3   9      276.60      279.95      3.90 o 
   1   3   9      104.74      101.33      2.97 o 
   2   3   9      134.30      136.34      3.47 o 
   3   3   9      809.09      829.15     14.08 o 
   4   3   9      315.03      302.94      5.66 o 
   5   3   9      415.07      401.81      6.90 o 
   6   3   9       12.87       13.99      4.10 o 
   7   3   9     1066.76     1029.23     25.12 o 
   8   3   9      240.17      231.31      7.48 o 
   9   3   9        0.17       -0.13      2.73 o 
 -15   4   9       89.67       77.49      7.22 o 
 -14   4   9        0.26       -1.13      2.43 o 
 -13   4   9        3.68        5.04      2.60 o 
 -12   4   9     1198.66     1204.01     22.47 o 
 -11   4   9      247.56      254.44      5.34 o 
 -10   4   9       38.77       38.98      2.19 o 
  -9   4   9      354.98      361.04      6.12 o 
  -8   4   9       11.04       11.51      1.62 o 
  -7   4   9       85.21       77.16      2.69 o 
  -6   4   9      249.76      284.33      5.04 o 
  -5   4   9     1303.09     1237.75     14.28 o 
  -4   4   9      253.73      271.86      4.73 o 
  -3   4   9     3376.27     3419.83     34.99 o 
  -2   4   9     6916.53     6909.55     68.08 o 
  -1   4   9     3863.61     3677.40     32.63 o 
   0   4   9      103.35      111.52      2.47 o 
   1   4   9      812.39      828.92     14.21 o 
   2   4   9      290.08      307.11      5.49 o 
   3   4   9        4.54        5.69      1.52 o 
   4   4   9       83.62       84.12      3.96 o 
   5   4   9      203.62      223.71      6.32 o 
   6   4   9      147.81      158.75      5.75 o 
   7   4   9      155.31      155.02      6.90 o 
   8   4   9      368.26      383.56      9.77 o 
   9   4   9       43.59       53.83      6.40 o 
 -15   5   9      282.46      279.77     12.15 o 
 -14   5   9      610.20      581.21     17.40 o 
 -13   5   9      877.35      870.83     22.00 o 
 -12   5   9      349.56      350.86      6.60 o 
 -11   5   9     3969.83     3946.72     41.14 o 
 -10   5   9      386.29      388.90      6.67 o 
  -9   5   9       73.46       84.36      2.96 o 
  -8   5   9       27.55       44.00      2.19 o 
  -7   5   9     2103.67     2069.22     22.55 o 
  -6   5   9      583.55      529.96      7.57 o 
  -5   5   9      587.34      572.41      7.89 o 
  -4   5   9      164.97      164.64      3.66 o 
  -3   5   9      768.28      689.70      8.96 o 
  -2   5   9      869.13      918.97     11.10 o 
  -1   5   9     2976.66     2878.85     29.79 o 
   0   5   9      587.04      636.71      7.19 o 
   1   5   9       83.05       84.23      2.97 o 
   2   5   9      481.81      467.70      7.27 o 
   3   5   9       42.55       43.49      2.45 o 
   4   5   9      484.96      485.89     10.08 o 
   5   5   9       64.84       68.86      4.25 o 
   6   5   9       54.51       59.14      5.25 o 
   7   5   9       21.11       19.73      3.31 o 
   8   5   9       25.63       35.98      3.87 o 
 -15   6   9       86.18      100.48      7.88 o 
 -14   6   9       37.01       37.11      5.91 o 
 -13   6   9       31.28       31.75      3.31 o 
 -12   6   9       33.86       26.64      3.45 o 
 -11   6   9       12.57       12.24      2.52 o 
 -10   6   9       54.45       51.68      3.67 o 
  -9   6   9     1488.22     1452.53     22.33 o 
  -8   6   9       10.19       11.93      1.69 o 
  -7   6   9        0.41        0.38      1.33 o 
  -6   6   9      241.06      214.63      4.47 o 
  -5   6   9     1219.91     1293.42     15.03 o 
  -4   6   9        4.96        2.47      1.38 o 
  -3   6   9      445.30      396.14      7.07 o 
  -2   6   9       53.42       77.52      2.69 o 
  -1   6   9      998.88      918.96     11.16 o 
   0   6   9      318.36      324.92      4.64 o 
   1   6   9       89.77       91.38      3.09 o 
   2   6   9        2.62        3.24      1.69 o 
   3   6   9      737.18      700.87     12.04 o 
   4   6   9      199.16      186.36      5.98 o 
   5   6   9      208.04      230.44      7.01 o 
   6   6   9      227.35      240.54      7.57 o 
   7   6   9        0.04       -0.11      2.67 o 
 -15   7   9      175.70      183.56     10.18 o 
 -14   7   9        3.85        9.35      2.84 o 
 -13   7   9      165.43      161.48      5.91 o 
 -12   7   9      170.00      163.29      5.75 o 
 -11   7   9      565.72      558.51     19.54 o 
 -10   7   9      223.51      198.91      6.02 o 
  -9   7   9       50.42       52.44      3.36 o 
  -8   7   9     1056.94     1026.79     15.17 o 
  -7   7   9      438.30      483.90      7.61 o 
  -6   7   9      168.33      207.07      4.92 o 
  -5   7   9       57.71       45.03      2.19 o 
  -4   7   9      317.43      312.07      5.36 o 
  -3   7   9      218.08      188.68      4.04 o 
  -2   7   9      347.69      337.06      5.76 o 
  -1   7   9       68.05       66.40      2.73 o 
   0   7   9        3.80        3.92      1.30 o 
   1   7   9      499.59      441.46      7.40 o 
   2   7   9     1745.82     1687.62     19.82 o 
   3   7   9      542.46      573.85     11.12 o 
   4   7   9      304.15      299.90      7.95 o 
   5   7   9       60.29       57.46      4.10 o 
   6   7   9       35.34       32.83      3.70 o 
   7   7   9       33.62       35.76      3.87 o 
 -14   8   9        2.68        2.24      2.60 o 
 -13   8   9      722.05      720.46     13.57 o 
 -12   8   9      129.31      125.61      5.42 o 
 -11   8   9      427.69      396.90     11.66 o 
 -10   8   9      879.52      806.49     13.93 o 
  -9   8   9      370.53      368.38      8.24 o 
  -8   8   9       26.95       19.69      4.27 o 
  -7   8   9      136.23      118.83      4.52 o 
  -6   8   9      211.65      210.41      5.79 o 
  -5   8   9      969.23      935.82     11.73 o 
  -4   8   9       63.57       57.44      4.25 o 
  -3   8   9       90.25       81.85      2.81 o 
  -2   8   9      283.74      280.18      5.32 o 
  -1   8   9        1.19        2.85      1.33 o 
   0   8   9       18.87       17.75      2.32 o 
   1   8   9      238.63      250.41      6.27 o 
   2   8   9     1080.42     1066.23     13.81 o 
   3   8   9       27.65       28.41      3.78 o 
   4   8   9      527.48      520.28     16.91 o 
   5   8   9      383.57      425.12     13.96 o 
   6   8   9      323.50      335.34      9.21 o 
 -14   9   9       73.51       77.78      4.52 o 
 -13   9   9       19.57       18.92      4.10 o 
 -12   9   9      299.60      296.37      7.88 o 
 -11   9   9       94.36      106.76      4.99 o 
 -10   9   9       75.25       78.26      4.16 o 
  -9   9   9       20.37       23.26      2.90 o 
  -8   9   9       35.51       47.67      5.42 o 
  -7   9   9      307.12      330.03     10.18 o 
  -6   9   9      205.39      192.09      5.69 o 
  -5   9   9      127.38      135.37      4.76 o 
  -4   9   9     1460.53     1452.19     20.86 o 
  -3   9   9      880.74      871.09     11.10 o 
  -2   9   9       83.36       88.77      3.07 o 
  -1   9   9      532.00      540.14     11.37 o 
   0   9   9       11.75        9.60      2.20 o 
   1   9   9       31.73       42.16      3.78 o 
   2   9   9      154.93      157.62      7.22 o 
   3   9   9      790.29      808.23     23.48 o 
   4   9   9       99.26      105.25      5.28 o 
   5   9   9      172.07      170.62      6.47 o 
 -14  10   9       44.24       40.83      5.91 o 
 -13  10   9      380.89      378.61      9.29 o 
 -12  10   9      188.71      183.25     14.61 o 
 -11  10   9       31.44       21.04      5.91 o 
 -10  10   9      985.84      998.55     16.60 o 
  -9  10   9        9.47       14.05      3.94 o 
  -8  10   9       79.61       81.37      4.18 o 
  -7  10   9      273.86      281.89      7.08 o 
  -6  10   9      324.06      311.39      8.54 o 
  -5  10   9      165.76      158.11      5.19 o 
  -4  10   9       78.94       82.04      3.83 o 
  -3  10   9     1252.10     1303.78     19.23 o 
  -2  10   9     1004.54     1047.29     16.11 o 
  -1  10   9       42.74       43.53      2.99 o 
   0  10   9       20.15       18.21      2.36 o 
   1  10   9      278.91      290.93      9.85 o 
   2  10   9       74.58       78.48      5.58 o 
   3  10   9       18.02       15.76      3.61 o 
   4  10   9       53.45       54.84      5.25 o 
 -13  11   9       77.17       83.36      5.75 o 
 -12  11   9        9.29        7.68      2.66 o 
 -11  11   9      234.52      233.45      7.08 o 
 -10  11   9      114.07       99.61      4.99 o 
  -9  11   9      134.84      140.98      5.45 o 
  -8  11   9      278.43      285.42      7.42 o 
  -7  11   9      367.90      369.49     19.37 o 
  -6  11   9      167.12      158.67      9.52 o 
  -5  11   9       84.30       89.98      4.18 o 
  -4  11   9      755.66      810.72     13.68 o 
  -3  11   9        9.61        9.99      2.29 o 
  -2  11   9       53.76       61.40      3.78 o 
  -1  11   9      495.28      535.60      9.95 o 
 -13  12   9       11.41       13.95      3.13 o 
 -12  12   9        1.51        0.68      3.61 o 
 -11  12   9       49.77       46.16      3.95 o 
 -10  12   9        2.36        1.64      2.55 o 
  -9  12   9        8.23        9.45      2.66 o 
  -8  12   9        0.24        1.25      2.43 o 
  -7  12   9       16.70       14.32      4.10 o 
  -6  12   9      249.48      246.08      7.22 o 
  -5  12   9       53.20       44.36      6.73 o 
  -4  12   9      122.57      132.93      5.09 o 
  -3  12   9      632.68      621.07     11.45 o 
  -2  12   9       70.33       65.46      6.57 o 
 -12  13   9        2.96        2.13      2.79 o 
 -11  13   9        2.03        1.01      2.66 o 
 -10  13   9        0.97        0.90      2.66 o 
  -9  13   9        1.97        0.00      2.52 o 
  -8  13   9      255.81      248.65      7.31 o 
  -7  13   9      294.24      309.27      8.12 o 
  -6  13   9       14.22       13.04      5.09 o 
  -5  13   9      393.72      404.87     18.55 o 
  -4  13   9      430.81      417.29      9.15 o 
  -3  13   9        2.06        2.92      2.43 o 
  -2  13   9      280.62      307.35     10.18 o 
 -10  14   9      689.14      724.05     20.36 o 
  -9  14   9     1842.36     1862.66     54.18 o 
  -8  14   9       36.86       32.84      3.59 o 
  -7  14   9      452.99      453.15     10.08 o 
  -6  14   9      781.43      758.60     13.91 o 
  -5  14   9      437.22      439.72      9.85 o 
  -4  14   9       17.99       15.94      3.28 o 
  -3  14   9        2.52        3.25      2.52 o 
  -8  15   9       45.11       49.54      4.06 o 
  -7  15   9       12.00       16.02      3.23 o 
  -6  15   9      281.02      288.35     16.75 o 
  -5  15   9      404.93      444.98     10.08 o 
  -4  15   9      154.59      174.57      6.12 o 
  -1 -18  10       58.11       60.64      4.34 o 
   0 -18  10       48.82       46.12      4.60 o 
   1 -18  10       19.19       24.74      3.22 o 
   2 -18  10       37.11       35.43      4.76 o 
   3 -18  10      803.06      852.56     21.67 o 
   4 -18  10      842.16      871.82     23.97 o 
   5 -18  10      148.68      171.41      9.85 o 
   6 -18  10      146.08      154.30      7.39 o 
  -3 -17  10       64.54       67.44      6.73 o 
  -2 -17  10       16.27       19.66      3.08 o 
  -1 -17  10       17.82       16.64      2.91 o 
   0 -17  10       15.91       20.01      2.96 o 
   1 -17  10       57.19       63.32      4.01 o 
   2 -17  10       49.77       51.44      3.70 o 
   3 -17  10       33.42       33.94      5.42 o 
   4 -17  10      281.51      298.81     12.15 o 
   5 -17  10      473.46      484.97     10.85 o 
   6 -17  10        6.26        6.74      2.99 o 
   7 -17  10      478.62      484.27     11.35 o 
  -5 -16  10        4.19        7.48      4.60 o 
  -4 -16  10      554.17      568.58     11.97 o 
  -3 -16  10        3.42        2.58      2.60 o 
  -2 -16  10       91.31       96.16      4.81 o 
  -1 -16  10       78.54       73.33      4.34 o 
   0 -16  10      179.34      172.06      9.52 o 
   1 -16  10       13.47       17.37      2.67 o 
   2 -16  10      350.66      356.96      8.36 o 
   3 -16  10      364.47      381.06      8.59 o 
   4 -16  10      578.76      574.50     11.64 o 
   5 -16  10       48.79       41.25      3.69 o 
   6 -16  10        7.70        3.70      2.52 o 
   7 -16  10      158.24      166.92      6.45 o 
   8 -16  10      120.41      127.50      5.92 o 
  -6 -15  10      101.38      113.59      5.36 o 
  -5 -15  10      521.66      528.86     11.41 o 
  -4 -15  10        0.02       -1.20      5.75 o 
  -3 -15  10        2.74        3.52      2.43 o 
  -2 -15  10      299.25      315.28     15.27 o 
  -1 -15  10      408.41      425.85     11.00 o 
   0 -15  10        2.91        7.24      2.43 o 
   1 -15  10      195.72      205.53      6.07 o 
   2 -15  10      378.68      389.18     10.84 o 
   3 -15  10       38.86       29.86      2.25 o 
   4 -15  10      304.00      285.78      7.62 o 
   5 -15  10        2.85        4.78      2.52 o 
   6 -15  10      167.98      164.89      8.21 o 
   7 -15  10        7.56       10.28      2.76 o 
   8 -15  10       39.55       41.20      7.72 o 
   9 -15  10      412.18      439.82     14.78 o 
  -7 -14  10      295.82      288.39      8.04 o 
  -6 -14  10      138.83      133.12     10.51 o 
  -5 -14  10       56.60       41.11      3.55 o 
  -4 -14  10     2556.46     2544.84     35.48 o 
  -3 -14  10        1.77        2.79      2.29 o 
  -2 -14  10      115.42      114.75      4.81 o 
  -1 -14  10      537.06      520.69     10.24 o 
   0 -14  10      751.26      699.11     21.02 o 
   1 -14  10      125.51      120.78      4.57 o 
   2 -14  10       25.30       23.47      2.00 o 
   3 -14  10       15.20       15.03      2.42 o 
   4 -14  10        3.99        3.56      2.20 o 
   5 -14  10      128.35      123.25     10.02 o 
   6 -14  10      540.66      537.99     11.25 o 
   7 -14  10      186.57      182.88      6.26 o 
   8 -14  10       13.85       17.74      3.94 o 
   9 -14  10      280.30      275.55      8.45 o 
  10 -14  10      697.19      666.52     14.14 o 
  -8 -13  10       11.44        6.17      2.79 o 
  -7 -13  10        0.62       -2.29      2.29 o 
  -6 -13  10     1260.18     1267.45     20.10 o 
  -5 -13  10        4.08        5.07      3.61 o 
  -4 -13  10       86.52       92.84      7.72 o 
  -3 -13  10      271.87      269.49     10.84 o 
  -2 -13  10     2189.81     2206.01     30.62 o 
  -1 -13  10     1743.21     1672.05     24.12 o 
   0 -13  10       30.42       31.64      2.26 o 
   1 -13  10        3.01        2.32      2.79 o 
   2 -13  10      669.79      709.93      9.78 o 
   3 -13  10       21.31       26.95      2.02 o 
   4 -13  10      175.79      193.36      9.03 o 
   5 -13  10       86.23       90.64      4.63 o 
   6 -13  10      127.66      132.47      5.19 o 
   7 -13  10       19.16       26.83      3.36 o 
   8 -13  10      339.80      343.60     13.96 o 
   9 -13  10      484.35      474.87     11.12 o 
  10 -13  10        0.56       -0.99      4.93 o 
  -9 -12  10      307.42      304.40     10.84 o 
  -8 -12  10      155.92      161.18      4.77 o 
  -7 -12  10       86.41       78.47      5.34 o 
  -6 -12  10       10.81       11.42      1.95 o 
  -5 -12  10      148.77      144.10      4.86 o 
  -4 -12  10      331.73      311.36      5.91 o 
  -3 -12  10       73.36       63.25      3.46 o 
  -2 -12  10        9.96       10.66      2.20 o 
  -1 -12  10       37.01       47.47      3.12 o 
   0 -12  10        7.01        7.94      2.46 o 
   1 -12  10     2001.16     1974.32     22.03 o 
   2 -12  10        1.60        5.67      1.49 o 
   3 -12  10     1188.02     1191.78     27.13 o 
   4 -12  10      392.90      378.69      8.70 o 
   5 -12  10      129.00      128.99      4.96 o 
   6 -12  10      337.58      337.28      8.35 o 
   7 -12  10       18.52       12.51      3.61 o 
   8 -12  10      447.46      463.56     14.28 o 
   9 -12  10      294.73      310.08      8.69 o 
  10 -12  10       10.98        8.76      3.08 o 
  11 -12  10      148.58      158.63      6.54 o 
 -10 -11  10      171.25      169.28      6.27 o 
  -9 -11  10        1.99       -0.05      2.20 o 
  -8 -11  10       17.64       16.94      2.30 o 
  -7 -11  10        0.88       -0.86      1.73 o 
  -6 -11  10       37.45       39.74      2.57 o 
  -5 -11  10      178.30      188.47      6.03 o 
  -4 -11  10       22.23       21.50      1.88 o 
  -3 -11  10      877.43      874.80     13.32 o 
  -2 -11  10        9.84       10.69      1.67 o 
  -1 -11  10      140.25      141.50      3.71 o 
   0 -11  10      205.26      207.61      4.66 o 
   1 -11  10     1190.78     1180.34     14.09 o 
   2 -11  10      778.09      728.58      9.58 o 
   3 -11  10       82.11       77.78      3.83 o 
   4 -11  10      530.13      501.70      9.85 o 
   5 -11  10      517.57      531.53     16.25 o 
   6 -11  10       72.70       69.24      3.93 o 
   7 -11  10      417.51      425.28      9.62 o 
   8 -11  10      138.26      136.54      5.56 o 
   9 -11  10       83.76       91.68     11.49 o 
  10 -11  10        2.83        6.95      2.99 o 
  11 -11  10       67.44       64.30     11.16 o 
 -10 -10  10       70.15       69.72      6.73 o 
  -9 -10  10       10.94       11.81      2.07 o 
  -8 -10  10       37.88       37.71      2.59 o 
  -7 -10  10      142.88      162.68      6.08 o 
  -6 -10  10       15.07       19.21      1.95 o 
  -5 -10  10      417.63      416.24      6.88 o 
  -4 -10  10      765.85      767.32     10.27 o 
  -3 -10  10      427.63      453.64      7.31 o 
  -2 -10  10      119.91      118.48      3.19 o 
  -1 -10  10      306.61      298.42      4.98 o 
   0 -10  10      605.58      616.28      7.10 o 
   1 -10  10      100.83      104.06      2.61 o 
   2 -10  10      157.72      165.28      6.53 o 
   3 -10  10      802.75      836.07     17.57 o 
   4 -10  10      306.60      297.42      7.19 o 
   5 -10  10      243.84      223.98      6.36 o 
   6 -10  10      456.79      444.44      9.49 o 
   7 -10  10      381.68      372.18      8.81 o 
   8 -10  10       75.24       65.80      4.06 o 
   9 -10  10        2.45        0.15      2.52 o 
  10 -10  10        5.46        4.39      2.52 o 
  11 -10  10       87.26       84.11      5.19 o 
 -11  -9  10        8.92        6.43      2.76 o 
 -10  -9  10      137.30      133.60      5.45 o 
  -9  -9  10     1182.24     1168.44     18.46 o 
  -8  -9  10       16.62       14.18      1.92 o 
  -7  -9  10      101.24      102.43      3.47 o 
  -6  -9  10      226.87      227.09      4.73 o 
  -5  -9  10       64.69       69.70      3.12 o 
  -4  -9  10        4.20        0.98      1.30 o 
  -3  -9  10      300.40      307.02      5.28 o 
  -2  -9  10       33.42       37.95      1.57 o 
  -1  -9  10      780.74      801.14      8.56 o 
   0  -9  10      908.58      931.65      9.65 o 
   1  -9  10     1349.78     1369.41     13.37 o 
   2  -9  10      138.81      155.89      4.36 o 
   3  -9  10        4.83        9.28      1.33 o 
   4  -9  10     1020.67      974.12     15.64 o 
   5  -9  10       75.88       73.73      4.27 o 
   6  -9  10       94.97       79.31      4.02 o 
   7  -9  10       41.44       36.33      3.28 o 
   8  -9  10       60.58       60.53      4.76 o 
   9  -9  10       59.84       64.07      4.16 o 
  10  -9  10      594.27      570.86     12.25 o 
  11  -9  10        1.32        4.16      3.08 o 
 -12  -8  10      250.06      258.55      7.78 o 
 -11  -8  10       56.88       59.30      4.06 o 
 -10  -8  10       43.02       38.57      3.48 o 
  -9  -8  10      170.04      176.32      5.80 o 
  -8  -8  10     1895.28     1872.73     21.22 o 
  -7  -8  10       40.41       39.64      2.32 o 
  -6  -8  10      136.87      147.64      3.78 o 
  -5  -8  10       63.84       87.28      2.83 o 
  -4  -8  10      585.46      601.56      8.28 o 
  -3  -8  10       70.69       77.58      4.70 o 
  -2  -8  10      594.53      602.99      6.75 o 
  -1  -8  10     1807.54     1813.57     16.96 o 
   0  -8  10     2449.56     2413.96     22.00 o 
   1  -8  10      417.84      414.01      5.12 o 
   2  -8  10      140.45      128.02      2.59 o 
   3  -8  10        5.61        3.76      1.30 o 
   4  -8  10       54.06       45.04      3.31 o 
   5  -8  10       32.62       40.44      2.17 o 
   6  -8  10     1055.43      986.36     11.08 o 
   7  -8  10        7.56        6.11      2.29 o 
   8  -8  10      158.18      140.29      5.42 o 
   9  -8  10      105.47      121.47     10.67 o 
  10  -8  10     1671.97     1620.96     25.59 o 
  11  -8  10      238.47      225.42      7.57 o 
 -12  -7  10       27.34       29.79      3.46 o 
 -11  -7  10        2.70       -0.33      3.45 o 
 -10  -7  10      268.48      261.48      7.08 o 
  -9  -7  10       53.30       58.72      3.59 o 
  -8  -7  10      162.26      153.01      4.99 o 
  -7  -7  10       18.56       15.74      1.99 o 
  -6  -7  10     1232.54     1178.79     14.20 o 
  -5  -7  10        2.81        2.02      1.25 o 
  -4  -7  10       59.65       66.42      3.81 o 
  -3  -7  10      626.63      623.23      6.95 o 
  -2  -7  10     1047.62     1081.14     12.09 o 
  -1  -7  10     1250.40     1265.98     12.29 o 
   0  -7  10     1915.46     1933.34     17.89 o 
   1  -7  10     1137.73     1017.89     10.25 o 
   2  -7  10      412.29      504.75      7.18 o 
   3  -7  10      175.02      180.07      3.90 o 
   4  -7  10      403.25      429.45      6.73 o 
   5  -7  10      197.28      169.47      4.00 o 
   6  -7  10      132.87      143.59      3.90 o 
   7  -7  10        1.70        3.26      1.43 o 
   8  -7  10      963.18      890.20     16.02 o 
   9  -7  10      458.47      465.15     10.51 o 
  10  -7  10      139.51      132.93      5.84 o 
  11  -7  10      193.73      191.25      7.01 o 
 -13  -6  10       49.08       51.62      4.16 o 
 -12  -6  10       14.97       12.20      2.99 o 
 -11  -6  10       19.85       26.25      3.13 o 
 -10  -6  10       80.04       75.86      4.18 o 
  -9  -6  10        5.82        6.48      2.20 o 
  -8  -6  10      725.56      713.66     12.19 o 
  -7  -6  10      264.40      225.54      7.88 o 
  -6  -6  10      596.63      587.89      8.34 o 
  -5  -6  10     1993.41     1978.25     22.87 o 
  -4  -6  10      155.49      167.07      3.27 o 
  -3  -6  10        0.51        1.45      1.42 o 
  -2  -6  10      234.54      223.89      3.35 o 
  -1  -6  10      169.87      154.00      2.94 o 
   0  -6  10      689.70      752.06      8.06 o 
   1  -6  10      998.95      982.11      9.88 o 
   2  -6  10      726.00      690.17      9.08 o 
   3  -6  10        6.25        6.65      2.26 o 
   4  -6  10      699.10      565.10      8.13 o 
   5  -6  10       30.84       16.18      1.74 o 
   6  -6  10      756.38      680.09      9.62 o 
   7  -6  10       15.03       18.66      3.39 o 
   8  -6  10       17.22       12.98      1.98 o 
   9  -6  10      206.87      194.37      4.99 o 
  10  -6  10      212.19      209.29      5.50 o 
  11  -6  10       95.12      105.79      7.72 o 
 -13  -5  10       73.18       67.79      4.39 o 
 -12  -5  10       30.77       24.12      3.13 o 
 -11  -5  10      162.87      159.70      5.69 o 
 -10  -5  10      184.92      184.55      5.57 o 
  -9  -5  10     1065.54     1056.08     28.40 o 
  -8  -5  10      189.68      206.46      5.69 o 
  -7  -5  10      273.44      218.69      5.57 o 
  -6  -5  10      427.86      440.64      8.24 o 
  -5  -5  10        2.81        2.08      0.92 o 
  -4  -5  10      352.56      385.43      6.99 o 
  -3  -5  10       76.71       76.79      2.01 o 
  -2  -5  10      935.32      922.47      8.24 o 
  -1  -5  10       12.99       17.45      1.49 o 
   0  -5  10      508.91      537.40      6.05 o 
   1  -5  10     2753.01     2758.67     24.76 o 
   2  -5  10     2533.86     2494.67     26.84 o 
   3  -5  10       26.39       19.13      2.11 o 
   4  -5  10     3614.75     3381.18     35.92 o 
   5  -5  10     2117.40     2126.00     23.85 o 
   6  -5  10      105.35       92.03      3.19 o 
   7  -5  10       73.25       76.54      3.19 o 
   8  -5  10      240.31      218.47      6.24 o 
   9  -5  10       25.00       21.54      2.41 o 
  10  -5  10       55.84       53.12      3.23 o 
  11  -5  10      161.61      148.40      4.84 o 
 -13  -4  10      181.28      178.90      6.38 o 
 -12  -4  10      472.28      456.38      9.87 o 
 -11  -4  10     1018.02     1009.97     16.37 o 
 -10  -4  10      723.57      697.38     13.46 o 
  -9  -4  10      320.01      301.38      7.08 o 
  -8  -4  10     1260.79     1259.29     26.27 o 
  -7  -4  10       11.44       24.13      2.79 o 
  -6  -4  10        1.16        5.04      2.63 o 
  -5  -4  10     1972.96     2009.34     21.28 o 
  -4  -4  10      680.43      717.40      7.62 o 
  -3  -4  10       70.87       74.82      1.96 o 
  -2  -4  10      121.93      112.37      2.19 o 
  -1  -4  10     2929.00     2942.23     26.19 o 
   0  -4  10      724.85      712.55      7.48 o 
   1  -4  10      493.00      492.43      5.64 o 
   2  -4  10      312.77      308.08      7.34 o 
   3  -4  10      417.38      409.33      6.31 o 
   4  -4  10        8.53        9.27      1.53 o 
   5  -4  10      489.45      471.61      9.07 o 
   6  -4  10       55.00       47.18      2.50 o 
   7  -4  10       35.14       36.81      3.01 o 
   8  -4  10       80.36       74.15      3.37 o 
   9  -4  10       19.32       17.51      2.30 o 
  10  -4  10       24.47       29.50      2.66 o 
  11  -4  10       29.59       28.78      3.52 o 
 -14  -3  10       15.73       15.93      6.07 o 
 -13  -3  10       85.48       93.35     11.00 o 
 -12  -3  10       60.69       57.97      4.93 o 
 -11  -3  10      454.16      443.80      9.29 o 
 -10  -3  10      155.28      144.84      7.22 o 
  -9  -3  10      681.55      702.50     19.87 o 
  -8  -3  10       61.52       68.89      3.59 o 
  -7  -3  10      183.47      186.19      4.88 o 
  -6  -3  10      803.80      857.22     10.34 o 
  -5  -3  10      377.02      419.10      7.08 o 
  -4  -3  10       62.55       62.98      2.26 o 
  -3  -3  10       15.30       14.66      0.96 o 
  -2  -3  10      518.94      523.46      5.81 o 
  -1  -3  10      574.22      566.51      8.67 o 
   0  -3  10      660.49      637.81      6.86 o 
   1  -3  10     2297.79     2293.53     27.22 o 
   2  -3  10       11.34       14.57      1.44 o 
   3  -3  10        6.50        8.89      1.33 o 
   4  -3  10      343.41      362.06      6.05 o 
   5  -3  10      492.35      496.02      7.69 o 
   6  -3  10        6.10        6.67      1.80 o 
   7  -3  10      195.96      193.15      5.71 o 
   8  -3  10        6.94        8.58      1.88 o 
   9  -3  10      240.93      242.23      5.77 o 
  10  -3  10       19.41       18.45      2.46 o 
  11  -3  10      328.00      337.11     13.46 o 
 -14  -2  10       35.04       33.46      3.59 o 
 -13  -2  10      563.30      558.64     11.38 o 
 -12  -2  10       61.53       59.99      6.57 o 
 -11  -2  10      278.58      273.26      6.97 o 
 -10  -2  10       15.45       13.79      2.32 o 
  -9  -2  10      242.07      225.71      7.72 o 
  -8  -2  10       58.06       47.96      3.02 o 
  -7  -2  10     1182.58     1181.49     13.70 o 
  -6  -2  10        7.14        5.32      1.19 o 
  -5  -2  10      148.29      142.20      3.21 o 
  -4  -2  10      183.91      185.66      3.47 o 
  -3  -2  10      208.14      241.96      4.10 o 
  -2  -2  10     1074.22     1068.94     10.37 o 
  -1  -2  10     4031.61     4000.06     35.00 o 
   0  -2  10      362.33      373.81      4.60 o 
   1  -2  10        4.95        3.35      1.06 o 
   2  -2  10     2616.32     2612.41     28.04 o 
   3  -2  10       23.78       23.18      1.76 o 
   4  -2  10      101.76      101.31      5.53 o 
   5  -2  10        1.67        3.47      1.49 o 
   6  -2  10      468.99      455.10      7.57 o
[truncated: 191,602 more chars]
